# Supplementary material for: DNA Methylation Data-Based Classification and Identification of Prognostic Signature of Children With Wilms Tumor
Source: Front Cell Dev Biol. 2021 Dec 24;9:683242. doi: 10.3389/fcell.2021.683242 (PMC8740190; doi:10.3389/fcell.2021.683242)
Supplement: Supplementary file 1 [file Table1.xlsx]

## Sheet: Table S1
Supplementary Table-S1: 312 significant methylation sites independent of other clinical information
ID	Chromosome	Start	End	Gene_Symbol	Gene_Type	Transcript_ID	Position_to_TSS	CGI_Coordinate	Feature_Type	HR	HR.95L	HR.95H	pvalue
cg00012992	chr14	61321627	61321628	PRKCH;PRKCH;PRKCH;PRKCH;PRKCH;PRKCH;PRKCH;PRKCH;RP11-902B17.1;RP11-902B17.1	protein_coding;protein_coding;protein_coding;protein_coding;protein_coding;protein_coding;protein_coding;protein_coding;antisense;antisense	ENST00000332981.8;ENST00000552875.2;ENST00000555082.4;ENST00000555185.4;ENST00000555542.4;ENST00000555906.4;ENST00000556778.4;ENST00000557294.4;ENST00000500036.2;ENST00000554086.1	-91;-1127;-1038;134067;40673;40477;134057;134057;1192;1168	CGI:chr14:61321162-61322749	Island	693.505	21.3446	22532.6	0.000230183
cg00013374	chr7	101087239	101087240	TRIM56;TRIM56;TRIM56	protein_coding;protein_coding;protein_coding	ENST00000306085.9;ENST00000412507.1;ENST00000467847.1	1799;1716;453	CGI:chr7:101088807-101089143	N_Shore	0.000813204	2.89e-05	0.0228613	2.92e-05
cg00491675	chr2	176268130	176268131	MTX2;MTX2;MTX2;MTX2;MTX2	protein_coding;protein_coding;protein_coding;protein_coding;protein_coding	ENST00000249442.9;ENST00000420864.4;ENST00000423461.5;ENST00000443241.4;ENST00000452865.1	-1290;-1266;-1323;-1341;-1373	CGI:chr2:176269294-176269784	N_Shore	0.000651105	1.02e-05	0.0417031	0.000546227
cg00514684	chr3	195908772	195908773	TNK2;TNK2;TNK2-AS1	protein_coding;protein_coding;antisense	ENST00000333602.9;ENST00000468819.1;ENST00000458180.1	313;3174;695	CGI:chr3:195908488-195910024	Island	1.28776e+16	7.57609e+07	2.19e+24	0.000124874
cg00737514	chr4	37891692	37891693	TBC1D1;TBC1D1;TBC1D1	protein_coding;protein_coding;protein_coding	ENST00000261439.7;ENST00000402522.1;ENST00000508802.4	604;592;604	CGI:chr4:37890171-37891693	Island	1.47e+39	1.69415e+18	1.28e+60	0.000246079
cg00829406	chr12	69470223	69470224	FRS2;FRS2;FRS2;FRS2;FRS2;FRS2;FRS2;FRS2;FRS2	protein_coding;protein_coding;protein_coding;protein_coding;protein_coding;protein_coding;protein_coding;protein_coding;protein_coding	ENST00000547219.4;ENST00000547414.4;ENST00000548154.4;ENST00000549092.4;ENST00000549921.4;ENST00000550169.4;ENST00000550316.4;ENST00000550389.4;ENST00000550937.4	-127;-161;-161;-198;-153;-212;-156;-184;-186	CGI:chr12:69470214-69470693	Island	4.16e+19	1.33384e+08	1.3e+31	0.000821542
cg00884680	chr3	38137193	38137194	ACAA1;ACAA1;ACAA1;ACAA1;ACAA1;ACAA1;ACAA1;ACAA1;ACAA1;ACAA1;ACAA1;ACAA1;ACAA1;ACAA1;MYD88;MYD88;MYD88;MYD88;MYD88;MYD88;MYD88;MYD88	protein_coding;protein_coding;protein_coding;protein_coding;protein_coding;protein_coding;protein_coding;protein_coding;protein_coding;protein_coding;protein_coding;protein_coding;protein_coding;protein_coding;protein_coding;protein_coding;protein_coding;protein_coding;protein_coding;protein_coding;protein_coding;protein_coding	ENST00000301810.10;ENST00000333167.11;ENST00000411549.4;ENST00000418880.1;ENST00000421218.1;ENST00000423611.4;ENST00000440176.4;ENST00000447223.4;ENST00000450296.4;ENST00000460424.4;ENST00000484284.4;ENST00000489559.1;ENST00000625927.1;ENST00000627515.1;ENST00000396334.6;ENST00000416282.2;ENST00000417037.5;ENST00000421516.1;ENST00000424893.4;ENST00000443433.5;ENST00000460295.1;ENST00000495303.4	50;16;50;-100;-568;-55;-96;-120;-67;-65;-72;-111;50;50;-1286;-1459;-1286;-1473;-1360;-1469;-1465;-1465	CGI:chr3:38136511-38137259	Island	6.73e+20	25714596669	1.76e+31	8.91e-05
cg01206915	chr10	73096245	73096246	P4HA1;P4HA1;P4HA1;P4HA1;P4HA1	protein_coding;protein_coding;protein_coding;protein_coding;protein_coding	ENST00000263556.3;ENST00000307116.5;ENST00000373008.5;ENST00000394890.5;ENST00000440381.4	730;606;606;730;730	CGI:chr10:73096100-73097227	Island	3583670000000	132845	9.66746e+19	0.000928719
cg01209566	chr8	124941909	124941910	LINC00964;LINC00964;LINC00964;LINC00964;RP11-1082L8.2	lincRNA;lincRNA;lincRNA;lincRNA;lincRNA	ENST00000510897.5;ENST00000528090.4;ENST00000529135.1;ENST00000533286.4;ENST00000531948.1	-147;93142;1559;-191;1857	CGI:chr8:124998055-124998952	.	42.5875	4.77517	379.818	0.000778392
cg01428678	chr14	66507333	66507334	GPHN;GPHN;GPHN;GPHN;GPHN;GPHN;GPHN;GPHN;RP11-72M17.1	protein_coding;protein_coding;protein_coding;protein_coding;protein_coding;protein_coding;protein_coding;protein_coding;lincRNA	ENST00000315266.8;ENST00000459628.4;ENST00000478722.4;ENST00000543237.4;ENST00000553936.4;ENST00000555668.4;ENST00000556633.4;ENST00000557654.4;ENST00000556874.1	-75;-806;-75;-1172;-1184;-1175;-1175;-1184;2062	CGI:chr14:66507651-66509517	N_Shore	3.15e+25	75210200000000	1.32e+37	1.71e-05
cg01495597	chr6	30672775	30672776	DHX16;DHX16	protein_coding;protein_coding	ENST00000376442.6;ENST00000415603.1	263;214	CGI:chr6:30672654-30673076	Island	9.16e+20	5.2487e+08	1.6e+33	0.000790564
cg01524501	chr19	15464386	15464387	RASAL3;RASAL3	protein_coding;protein_coding	ENST00000343625.10;ENST00000602101.5	186;129	CGI:chr19:15469571-15470052	.	49.6262	5.07103	485.653	0.000793593
cg01544805	chr19	47608647	47608648	CTD-2571L23.8;CTD-3001H11.2;GLTSCR1;GLTSCR1	lincRNA;antisense;protein_coding;protein_coding	ENST00000599924.1;ENST00000611423.1;ENST00000396720.6;ENST00000594866.1	1122;-192;450;-477	CGI:chr19:47608094-47610428	Island	1.31e+50	6.29e+22	2.71e+77	0.000323534
cg01607897	chr8	102655672	102655673	KLF10;KLF10	protein_coding;protein_coding	ENST00000285407.9;ENST00000395884.3	231;-1296	CGI:chr8:102653929-102656633	Island	8.85e-62	5.8e-89	1.35e-34	1.07e-05
cg01633858	chr22	43151534	43151535	TSPO;TSPO;TSPO;TSPO;TSPO;TSPO	protein_coding;protein_coding;protein_coding;protein_coding;protein_coding;protein_coding	ENST00000329563.7;ENST00000337554.6;ENST00000396265.4;ENST00000428336.4;ENST00000472378.1;ENST00000583777.4	-398;19;-402;-366;-40;-14	CGI:chr22:43151313-43152163	Island	9.27449e+16	1.53981e+08	5.59e+25	0.000152052
cg02044337	chr19	49767359	49767360	AP2A1;AP2A1;AP2A1;AP2A1	protein_coding;protein_coding;protein_coding;protein_coding	ENST00000354293.8;ENST00000359032.8;ENST00000597774.4;ENST00000600199.1	390;224;222;351	CGI:chr19:49766375-49767248	S_Shore	2.08636e+18	2.66786e+07	1.63e+29	0.000980313
cg02109726	chr3	86991158	86991159	VGLL3;VGLL3;VGLL3	protein_coding;protein_coding;protein_coding	ENST00000383698.3;ENST00000398399.5;ENST00000494229.1	-38;-50;-455	CGI:chr3:86990460-86991366	Island	3.44e-41	5.7e-64	2.08e-18	0.000499093
cg02149708	chr6	166168671	166168672	T;T;T;T	protein_coding;protein_coding;protein_coding;protein_coding	ENST00000296946.5;ENST00000366871.6;ENST00000366876.5;ENST00000461348.2	-51;30;-793;1	CGI:chr6:166166485-166169935	Island	3.99864e+16	3.09148e+07	5.17e+25	0.000355456
cg02150262	chr11	124892018	124892019	ROBO4;ROBO4;ROBO4;ROBO4;ROBO4;RP11-664I21.6	protein_coding;protein_coding;protein_coding;protein_coding;protein_coding;antisense	ENST00000306534.6;ENST00000525182.1;ENST00000532216.4;ENST00000533054.4;ENST00000534407.4;ENST00000524433.1	6264;2428;1935;5851;1008;713	CGI:chr11:124876013-124876877	.	0.000392243	4.32e-06	0.035617	0.000650384
cg02217979	chr12	123383721	123383722	SETD8;SETD8;SETD8;SETD8	protein_coding;protein_coding;protein_coding;protein_coding	ENST00000330479.7;ENST00000402868.6;ENST00000437519.4;ENST00000537270.1	-53;-53;-446;-453	CGI:chr12:123383720-123384834	Island	1.63e+44	3.08762e+19	8.57e+68	0.0004564
cg02407659	chr6	105180188	105180189	POPDC3;POPDC3	protein_coding;protein_coding	ENST00000254765.3;ENST00000474760.1	-327;-192	CGI:chr6:105179531-105180195	Island	1.93636e+07	4020.38	93262016446	0.000105243
cg02456226	chr10	18140774	18140775	CACNB2;CACNB2;CACNB2;CACNB2;CACNB2;CACNB2;CACNB2	protein_coding;protein_coding;protein_coding;protein_coding;protein_coding;protein_coding;protein_coding	ENST00000282343.11;ENST00000324631.10;ENST00000352115.9;ENST00000377328.4;ENST00000377331.5;ENST00000467034.1;ENST00000468177.1	-185;96;36;36;-407;-19;26	CGI:chr10:18140196-18141291	Island	8.41e-26	4.38e-38	1.62e-13	6.31e-05
cg02522952	chr6	119350095	119350096	MAN1A1	protein_coding	ENST00000368468.3	-333	CGI:chr6:119348424-119350259	Island	1.55e-14	1.28e-22	1.89e-06	0.000814442
cg02622074	chr6	10411992	10411993	TFAP2A;TFAP2A;TFAP2A;TFAP2A;TFAP2A;TFAP2A;TFAP2A;TFAP2A;TFAP2A;TFAP2A;TFAP2A;TFAP2A;TFAP2A;TFAP2A;TFAP2A;TFAP2A;TFAP2A-AS1	protein_coding;protein_coding;protein_coding;protein_coding;protein_coding;protein_coding;protein_coding;protein_coding;protein_coding;protein_coding;protein_coding;protein_coding;protein_coding;protein_coding;protein_coding;protein_coding;antisense	ENST00000319516.7;ENST00000379608.6;ENST00000379613.6;ENST00000462727.1;ENST00000464323.1;ENST00000465858.1;ENST00000466073.4;ENST00000473652.1;ENST00000474952.4;ENST00000478375.4;ENST00000482890.4;ENST00000488193.4;ENST00000489805.4;ENST00000490875.4;ENST00000497266.4;ENST00000498450.1;ENST00000420777.1	7647;383;3257;-1049;7563;888;2994;7668;55;2994;4199;3215;184;5216;-973;3009;2651	CGI:chr6:10411161-10413624	Island	32144044568	43878.2	2.35479e+16	0.000445839
cg02852436	chr20	2840826	2840827	PCED1A;PCED1A;PCED1A;PCED1A;VPS16;VPS16;VPS16;VPS16	protein_coding;protein_coding;protein_coding;protein_coding;protein_coding;protein_coding;protein_coding;protein_coding	ENST00000356872.6;ENST00000360652.5;ENST00000439542.1;ENST00000448755.4;ENST00000380445.6;ENST00000380469.6;ENST00000417508.1;ENST00000453689.4	365;-133;365;-154;122;122;62;65	CGI:chr20:2840217-2841265	Island	1.63e-15	3.67e-24	7.26e-07	0.000804488
cg02896403	chr1	155262198	155262199	SCAMP3;SCAMP3;SCAMP3;SCAMP3;SCAMP3;SCAMP3	protein_coding;protein_coding;protein_coding;protein_coding;protein_coding;protein_coding	ENST00000302631.6;ENST00000355379.3;ENST00000462151.4;ENST00000465312.4;ENST00000480219.1;ENST00000497470.1	62;233;-329;30;132;142	CGI:chr1:155262021-155262521	Island	1.34e-33	3.41e-52	5.28e-15	0.000530542
cg02904235	chr14	91061025	91061026	C14orf159;C14orf159;RPS6KA5;RPS6KA5;RPS6KA5;RPS6KA5;RPS6KA5;RPS6KA5	protein_coding;protein_coding;protein_coding;protein_coding;protein_coding;protein_coding;protein_coding;protein_coding	ENST00000521334.4;ENST00000522837.4;ENST00000261991.6;ENST00000418736.5;ENST00000536315.5;ENST00000554206.1;ENST00000556594.1;ENST00000614987.3	691;192;-430;-424;-890;-388;-439;-416	CGI:chr14:91059889-91061208	Island	31535729328	17674.7	5.6267e+16	0.000996192
cg03060457	chr11	126268744	126268745	FOXRED1;FOXRED1;FOXRED1;FOXRED1;FOXRED1;FOXRED1;FOXRED1;FOXRED1;FOXRED1;FOXRED1;FOXRED1;FOXRED1;SRPR;SRPR;SRPR;SRPR	protein_coding;protein_coding;protein_coding;protein_coding;protein_coding;protein_coding;protein_coding;protein_coding;protein_coding;protein_coding;protein_coding;protein_coding;protein_coding;protein_coding;protein_coding;protein_coding	ENST00000263578.8;ENST00000524751.4;ENST00000525083.4;ENST00000525770.4;ENST00000526366.4;ENST00000526525.1;ENST00000527004.4;ENST00000529802.1;ENST00000532101.4;ENST00000532125.1;ENST00000533839.4;ENST00000534011.4;ENST00000332118.9;ENST00000528744.4;ENST00000530680.1;ENST00000532259.1	-390;-451;-428;-428;-449;-428;-447;-414;-458;-466;-312;-392;216;177;401;239	CGI:chr11:126268464-126269271	Island	1.93e-40	1.92e-63	1.95e-17	0.000715155
cg03140678	chr19	17719623	17719624	MAP1S;MAP1S;MAP1S;MAP1S;MAP1S;MAP1S;MAP1S;MAP1S;MAP1S;MAP1S;MAP1S;MAP1S;MAP1S;MAP1S;MAP1S;MAP1S;MAP1S;MAP1S	protein_coding;protein_coding;protein_coding;protein_coding;protein_coding;protein_coding;protein_coding;protein_coding;protein_coding;protein_coding;protein_coding;protein_coding;protein_coding;protein_coding;protein_coding;protein_coding;protein_coding;protein_coding	ENST00000324096.7;ENST00000544059.2;ENST00000593593.4;ENST00000594212.4;ENST00000594340.4;ENST00000594365.4;ENST00000594625.4;ENST00000595338.4;ENST00000596637.4;ENST00000597067.4;ENST00000597681.1;ENST00000597735.4;ENST00000598769.4;ENST00000598916.1;ENST00000599494.4;ENST00000600186.4;ENST00000600608.4;ENST00000601544.4	270;-534;-542;142;-149;-539;380;-579;-569;-159;125;142;-1102;-1130;-514;142;142;138	CGI:chr19:17719295-17719837	Island	6.32e-38	1.89e-57	2.11e-18	0.000188071
cg03226218	chr12	56688386	56688387	PTGES3;PTGES3;PTGES3;PTGES3;PTGES3;PTGES3;PTGES3	protein_coding;protein_coding;protein_coding;protein_coding;protein_coding;protein_coding;protein_coding	ENST00000262033.9;ENST00000414274.6;ENST00000436399.5;ENST00000448157.5;ENST00000456859.2;ENST00000537473.2;ENST00000614328.3	-85;-98;-223;-101;-10;-388;23	CGI:chr12:56687506-56688661	Island	1.09e-33	1.22e-52	9.82e-15	0.000653153
cg03273025	chr19	48170695	48170696	C19orf68;C19orf68;C19orf68;LIG1;LIG1;LIG1;LIG1;LIG1;LIG1;LIG1;LIG1;LIG1;LIG1;LIG1	protein_coding;protein_coding;protein_coding;protein_coding;protein_coding;protein_coding;protein_coding;protein_coding;protein_coding;protein_coding;protein_coding;protein_coding;protein_coding;protein_coding	ENST00000328759.10;ENST00000593921.1;ENST00000614654.1;ENST00000263274.10;ENST00000427526.5;ENST00000536218.4;ENST00000542460.4;ENST00000593425.4;ENST00000594759.4;ENST00000596549.4;ENST00000598938.1;ENST00000599165.4;ENST00000600055.1;ENST00000601091.4	2;-1228;2;-91;-350;-91;-372;-1005;-368;-380;-486;-365;-350;-442	CGI:chr19:48170072-48170878	Island	2.52367e+08	2851.94	22331800000000	0.000871915
cg03322670	chr17	38869674	38869675	LASP1;LASP1;LASP1;LASP1;LASP1;LASP1	protein_coding;protein_coding;protein_coding;protein_coding;protein_coding;protein_coding	ENST00000318008.9;ENST00000433206.5;ENST00000435347.6;ENST00000443937.6;ENST00000584106.1;ENST00000585841.4	-186;-186;-470;-388;-388;-358	CGI:chr17:38869484-38870851	Island	2.02e-43	1.06e-66	3.85e-20	0.00032493
cg03347050	chr4	118279055	118279056	SNHG8;SNHG8;SNHG8;SNHG8;SNHG8;SNORA24	lincRNA;lincRNA;lincRNA;lincRNA;lincRNA;snoRNA	ENST00000602414.4;ENST00000602483.4;ENST00000602520.4;ENST00000602573.1;ENST00000602819.4;ENST00000384096.1	345;299;345;-6;296;-136	CGI:chr4:118278465-118279038	S_Shore	1666044462	5459.77	508392000000000	0.00098249
cg03485710	chr16	29816161	29816162	AC009133.12;CTD-2574D22.6;PAGR1;PAGR1	antisense;protein_coding;protein_coding;protein_coding	ENST00000569039.4;ENST00000562285.1;ENST00000320330.7;ENST00000609618.2	4206;-1079;208;3899	CGI:chr16:29815341-29816942	Island	1.59e-22	1.96e-35	1.3e-09	0.000936134
cg03547062	chr11	393606	393607	PKP3;PKP3;PKP3;PKP3;PKP3;PKP3;PKP3	protein_coding;protein_coding;protein_coding;protein_coding;protein_coding;protein_coding;protein_coding	ENST00000331563.5;ENST00000527442.4;ENST00000528036.4;ENST00000531857.1;ENST00000533069.1;ENST00000533249.4;ENST00000534401.4	-612;142;-540;-638;-638;156;991	CGI:chr11:394257-394619	N_Shore	3.9e-07	1.27e-10	0.00119969	0.000316468
cg03600886	chr19	44094294	44094295	ZNF224;ZNF224;ZNF224;ZNF224;ZNF224	protein_coding;protein_coding;protein_coding;protein_coding;protein_coding	ENST00000336976.9;ENST00000586978.1;ENST00000589060.1;ENST00000589680.4;ENST00000590614.4	-99;-492;-97;-46;-94	CGI:chr19:44094221-44094701	Island	2.11e+46	3.12e+24	1.42e+68	3.19e-05
cg03607513	chr11	94973991	94973992	CWC15;CWC15;CWC15;CWC15;CWC15;KDM4D;KDM4D	protein_coding;protein_coding;protein_coding;protein_coding;protein_coding;protein_coding;protein_coding	ENST00000279839.7;ENST00000539856.4;ENST00000542165.1;ENST00000542907.4;ENST00000621358.3;ENST00000335080.5;ENST00000536741.1	-378;-418;-444;-457;-404;309;167	CGI:chr11:94973127-94973896	S_Shore	1.17e+27	783423000000	1.75e+42	0.000471829
cg03617345	chr22	17209790	17209791	CECR1;CECR1;CECR1;CECR1;CECR1;CECR1;CECR1	protein_coding;protein_coding;protein_coding;protein_coding;protein_coding;protein_coding;protein_coding	ENST00000262607.3;ENST00000399837.5;ENST00000399839.4;ENST00000441548.1;ENST00000449907.5;ENST00000543038.1;ENST00000610390.3	100;9796;12200;12065;12065;9646;9796	CGI:chr22:17171373-17172088	.	0.0035896	0.000226378	0.0569192	6.53e-05
cg03617467	chr10	91798432	91798433	TNKS2;TNKS2-AS1;TNKS2-AS1	protein_coding;antisense;antisense	ENST00000371627.4;ENST00000432246.1;ENST00000432938.1	119;-235;-140	CGI:chr10:91798213-91798942	Island	1.27e-36	1.46e-57	1.1e-15	0.000778887
cg03643709	chr15	40894586	40894587	VPS18;VPS18;VPS18	protein_coding;protein_coding;protein_coding	ENST00000220509.8;ENST00000558474.1;ENST00000558855.4	155;118;133	CGI:chr15:40894695-40894971	N_Shore	1.25e+30	135924000000000	1.15e+46	0.00021975
cg03648786	chr17	4796109	4796110	PSMB6;PSMB6;PSMB6;PSMB6	protein_coding;protein_coding;protein_coding;protein_coding	ENST00000270586.6;ENST00000571309.1;ENST00000575079.1;ENST00000614486.3	-36;-96;-53;-36	CGI:chr17:4796088-4796343	Island	5.56e+21	5371937447	5.76e+33	0.000389348
cg03731898	chr2	206939357	206939358	CPO	protein_coding	ENST00000272852.3	-198	CGI:chr2:206765154-206765436	.	0.0027463	9.54e-05	0.0790538	0.000581124
cg04206517	chr5	132012075	132012076	AC034228.2;ACSL6;ACSL6;ACSL6;ACSL6;ACSL6;ACSL6;ACSL6;ACSL6;ACSL6;ACSL6	antisense;protein_coding;protein_coding;protein_coding;protein_coding;protein_coding;protein_coding;protein_coding;protein_coding;protein_coding;protein_coding	ENST00000432558.1;ENST00000296869.7;ENST00000357096.4;ENST00000379246.4;ENST00000379255.4;ENST00000379264.5;ENST00000414078.4;ENST00000430403.4;ENST00000441995.1;ENST00000469164.1;ENST00000477640.1	626;-461;-160;12;-184;-412;103;-171;103;-257;169	CGI:chr5:132011199-132012083	Island	2.61e-23	4.7e-36	1.45e-10	0.000515031
cg04248573	chr6	37258348	37258349	TBC1D22B;TMEM217;TMEM217;TMEM217;TMEM217;TMEM217	protein_coding;protein_coding;protein_coding;protein_coding;protein_coding;protein_coding	ENST00000373491.3;ENST00000336655.5;ENST00000356757.5;ENST00000357219.3;ENST00000478262.1;ENST00000497775.1	575;-751;-724;-192;-710;-711	CGI:chr6:37257582-37257924	S_Shore	3.28009e+19	1363219960	7.89e+29	0.000229112
cg04315255	chr1	5911952	5911953	NPHP4;NPHP4;NPHP4;NPHP4;NPHP4	protein_coding;protein_coding;protein_coding;protein_coding;protein_coding	ENST00000378156.7;ENST00000378169.6;ENST00000478423.5;ENST00000489180.5;ENST00000622020.3	80520;80496;80473;80522;80522	CGI:chr1:5890764-5890969	.	237137000000000	1.18813e+06	4.73e+22	0.000687639
cg04317031	chr9	129037036	129037037	FAM73B;FAM73B;FAM73B;FAM73B;FAM73B;FAM73B	protein_coding;protein_coding;protein_coding;protein_coding;protein_coding;protein_coding	ENST00000358369.7;ENST00000439290.4;ENST00000445183.4;ENST00000450073.1;ENST00000474534.1;ENST00000477088.4	101;391;389;40;414;414	CGI:chr9:129036448-129037001	S_Shore	6.91602e+18	5.25529e+07	9.1e+29	0.000897424
cg04332287	chr19	19663714	19663715	ATP13A1;ATP13A1;ATP13A1	protein_coding;protein_coding;protein_coding	ENST00000357324.9;ENST00000455627.1;ENST00000487364.1	-20;-481;-40	CGI:chr19:19663182-19663958	Island	1.01e-24	2.29e-37	4.41e-12	0.000198822
cg04465185	chr3	194469195	194469196	ATP13A3;ATP13A3;ATP13A3;ATP13A3	protein_coding;protein_coding;protein_coding;protein_coding	ENST00000256031.7;ENST00000439040.4;ENST00000446356.1;ENST00000457986.4	-955;29170;-955;17465	CGI:chr3:194486743-194488056	.	1.73e-08	1.6e-12	0.000185807	0.000160944
cg04608317	chr7	118184360	118184361	LSM8;LSM8;LSM8;LSM8	protein_coding;protein_coding;protein_coding;protein_coding	ENST00000249299.5;ENST00000411938.1;ENST00000422760.1;ENST00000424702.1	327;192;203;215	CGI:chr7:118183930-118184431	Island	1.12e-31	8.13e-49	1.55e-14	0.00040163
cg04753786	chr19	47778487	47778488	SEPW1;SEPW1;SEPW1;SEPW1;SEPW1;SEPW1;SEPW1;SEPW1;SEPW1;SEPW1;SEPW1	protein_coding;protein_coding;protein_coding;protein_coding;protein_coding;protein_coding;protein_coding;protein_coding;protein_coding;protein_coding;protein_coding	ENST00000509570.5;ENST00000593892.4;ENST00000595509.1;ENST00000595615.1;ENST00000598273.4;ENST00000599302.1;ENST00000599590.4;ENST00000599874.4;ENST00000601048.4;ENST00000601419.4;ENST00000612212.3	-99;-191;-753;-215;-447;-223;-223;-197;-86;-205;-99	CGI:chr19:47778328-47779094	Island	231715	176.7	3.03859e+08	0.000744358
cg04815812	chr17	4731134	4731135	MED11;MED11;MED11	protein_coding;protein_coding;protein_coding	ENST00000293777.5;ENST00000573708.1;ENST00000575284.4	-301;-298;-295	CGI:chr17:4731272-4731935	N_Shore	435499000000000	1.39074e+06	1.36e+23	0.000732257
cg04902286	chr13	36297741	36297742	CCDC169;CCDC169;CCDC169;CCDC169;CCDC169;CCDC169;CCDC169;CCDC169;CCDC169;CCDC169;CCDC169;CCDC169;CCDC169;CCDC169-SOHLH2	protein_coding;protein_coding;protein_coding;protein_coding;protein_coding;protein_coding;protein_coding;protein_coding;protein_coding;protein_coding;protein_coding;protein_coding;protein_coding;protein_coding	ENST00000239859.7;ENST00000239860.9;ENST00000379862.5;ENST00000379864.5;ENST00000471781.4;ENST00000477250.1;ENST00000479850.5;ENST00000485600.1;ENST00000486683.4;ENST00000491049.5;ENST00000503173.4;ENST00000506800.4;ENST00000510088.4;ENST00000511166.1	11;9;11;84;96;92;100;97;92;9;9;9;84;102	CGI:chr13:36297530-36297922	Island	139186	156.119	1.24089e+08	0.000632653
cg04940109	chr2	202375709	202375710	BMPR2;RP11-686O6.2	protein_coding;lincRNA	ENST00000374580.7;ENST00000607928.1	-1228;-104	CGI:chr2:202375142-202376118	Island	1985600000000	490200	8.04283e+18	0.000264414
cg04977610	chr16	30355344	30355345	CD2BP2;CD2BP2;CD2BP2;RP11-347C12.10	protein_coding;protein_coding;protein_coding;lincRNA	ENST00000305596.6;ENST00000564525.1;ENST00000569466.1;ENST00000563252.2	18;-52;-409;-98	CGI:chr16:30354885-30355440	Island	2.13e-23	1.25e-36	3.62e-10	0.000783494
cg05004785	chr1	35031836	35031837	RP11-244H3.4;ZMYM6;ZMYM6;ZMYM6;ZMYM6;ZMYM6;ZMYM6;ZMYM6	protein_coding;protein_coding;protein_coding;protein_coding;protein_coding;protein_coding;protein_coding;protein_coding	ENST00000487874.1;ENST00000317538.8;ENST00000357182.7;ENST00000373333.1;ENST00000415531.4;ENST00000460607.1;ENST00000471566.1;ENST00000493328.4	-94;70;133;-145;-203;12;100;-124	CGI:chr1:35031520-35031986	Island	6.96e+30	4035530000000000	1.2e+46	7.27e-05
cg05160963	chr14	24188893	24188894	IPO4;IPO4;IPO4;IPO4;IPO4;IPO4;IPO4;IPO4;IPO4;IPO4;IPO4;IPO4;IPO4;IPO4;IPO4;IPO4;RP11-468E2.2;RP11-468E2.2	protein_coding;protein_coding;protein_coding;protein_coding;protein_coding;protein_coding;protein_coding;protein_coding;protein_coding;protein_coding;protein_coding;protein_coding;protein_coding;protein_coding;protein_coding;protein_coding;protein_coding;protein_coding	ENST00000354464.9;ENST00000557996.1;ENST00000558046.4;ENST00000558193.4;ENST00000558718.4;ENST00000558780.4;ENST00000559253.1;ENST00000559588.4;ENST00000559635.1;ENST00000560155.4;ENST00000560222.1;ENST00000560315.4;ENST00000560798.4;ENST00000561034.1;ENST00000561090.4;ENST00000561199.4;ENST00000561419.1;ENST00000625289.1	72;-95;-95;-71;-95;-70;-48;-23;-823;-23;-81;-95;-95;-70;-70;-95;1524;-105	CGI:chr14:24188357-24189015	Island	3.57e-35	1.64e-55	7.76e-15	0.000900815
cg05305211	chr17	21214765	21214766	AC087294.2;AC087294.2;TMEM11;TMEM11;TMEM11;TMEM11;TMEM11;TMEM11	antisense;antisense;protein_coding;protein_coding;protein_coding;protein_coding;protein_coding;protein_coding	ENST00000439136.2;ENST00000580291.4;ENST00000317635.5;ENST00000577419.4;ENST00000583264.1;ENST00000583929.1;ENST00000584432.4;ENST00000584732.1	433;433;-140;-603;-601;-588;-843;-913	CGI:chr17:21213537-21214718	S_Shore	1.55e-22	3.09e-35	7.73e-10	0.00076199
cg05415724	chr2	112275593	112275594	ZC3H6;ZC3H6	protein_coding;protein_coding	ENST00000343936.4;ENST00000409871.4	-9;-2	CGI:chr2:112275216-112276380	Island	1.19e-32	2.28e-50	6.2e-15	0.00041281
cg05461632	chr17	4264194	4264195	ANKFY1;ANKFY1;ANKFY1;ANKFY1;ANKFY1	protein_coding;protein_coding;protein_coding;protein_coding;protein_coding	ENST00000341657.7;ENST00000570535.4;ENST00000572412.4;ENST00000574367.4;ENST00000575955.1	-216;-346;-237;-237;-228	CGI:chr17:4263410-4264058	S_Shore	1.06e+21	4.25685e+08	2.64e+33	0.000886536
cg05570707	chr2	24047446	24047447	C2orf44;C2orf44;C2orf44;MFSD2B	protein_coding;protein_coding;protein_coding;protein_coding	ENST00000295148.7;ENST00000406895.3;ENST00000443232.1;ENST00000453731.1	-92;-84;2130;23292	CGI:chr2:24049830-24050443	N_Shelf	1.51e-26	1.5e-39	1.53e-13	9.96e-05
cg05630800	chr1	178871163	178871164	ANGPTL1;ANGPTL1;RALGPS2;RALGPS2;RALGPS2;RALGPS2	protein_coding;protein_coding;protein_coding;protein_coding;protein_coding;protein_coding	ENST00000234816.5;ENST00000367629.1;ENST00000324778.5;ENST00000367634.5;ENST00000367635.6;ENST00000495034.4	-110;-140;145766;146015;145997;145997	CGI:chr1:178724833-178726013	.	17.3166	3.26723	91.7792	0.000804116
cg05666077	chr12	56258279	56258280	ANKRD52;ANKRD52	protein_coding;protein_coding	ENST00000267116.7;ENST00000551023.1	113;-1210	CGI:chr12:56257908-56258743	Island	1.08e-36	5.54e-57	2.1e-16	0.000512121
cg05688084	chr1	19252311	19252312	EMC1;EMC1;EMC1;EMC1;EMC1;EMC1;MRTO4;MRTO4	protein_coding;protein_coding;protein_coding;protein_coding;protein_coding;protein_coding;protein_coding;protein_coding	ENST00000356068.2;ENST00000375199.6;ENST00000375208.6;ENST00000475079.1;ENST00000477853.4;ENST00000488681.1;ENST00000330263.4;ENST00000493700.1	-783;-801;-788;-785;-758;-783;771;475	CGI:chr1:19251390-19252214	S_Shore	1.05e+35	4.42458e+16	2.48e+53	0.000187308
cg05750029	chr10	28676929	28676930	BAMBI;BAMBI	protein_coding;protein_coding	ENST00000375533.5;ENST00000497699.1	-414;-582	CGI:chr10:28676775-28678337	Island	289.254	16.3885	5105.29	0.000109145
cg05752819	chr10	48605220	48605221	ARHGAP22;ARHGAP22;ARHGAP22;ARHGAP22;ARHGAP22;ARHGAP22;ARHGAP22	protein_coding;protein_coding;protein_coding;protein_coding;protein_coding;protein_coding;protein_coding	ENST00000249601.7;ENST00000417912.5;ENST00000435790.5;ENST00000460425.1;ENST00000464445.1;ENST00000471013.4;ENST00000491108.1	-126;-267;47397;51046;47102;-131;-264	CGI:chr10:48604807-48605307	Island	1.11e-21	4.85e-34	2.56e-09	0.000892629
cg05850377	chr6	163416762	163416763	QKI;QKI;QKI;QKI;QKI;QKI;QKI;QKI;QKI	protein_coding;protein_coding;protein_coding;protein_coding;protein_coding;protein_coding;protein_coding;protein_coding;protein_coding	ENST00000275262.10;ENST00000361195.5;ENST00000361752.6;ENST00000361758.7;ENST00000392127.5;ENST00000424802.6;ENST00000453779.5;ENST00000544436.4;ENST00000545607.4	2118;1591;2118;2761;2118;1567;2118;446;1523	CGI:chr6:163413297-163416199	S_Shore	2.83e+29	297003000000000	2.69e+44	0.000116318
cg05891474	chr18	34976662	34976663	MAPRE2;MAPRE2;MAPRE2;MAPRE2;MAPRE2	protein_coding;protein_coding;protein_coding;protein_coding;protein_coding	ENST00000413393.4;ENST00000587359.4;ENST00000589180.4;ENST00000590793.4;ENST00000591734.4	-267;-394;-390;-394;-267	CGI:chr18:34976690-34976945	N_Shore	484274000000000	1.20485e+07	1.95e+22	0.000153667
cg05893365	chr16	67227067	67227068	LRRC29;LRRC29;LRRC29;LRRC29;LRRC29;LRRC29;LRRC29;LRRC29;TMEM208;TMEM208;TMEM208;TMEM208;TMEM208;TMEM208;TMEM208;TMEM208;TMEM208;TMEM208;TMEM208	protein_coding;protein_coding;protein_coding;protein_coding;protein_coding;protein_coding;protein_coding;protein_coding;protein_coding;protein_coding;protein_coding;protein_coding;protein_coding;protein_coding;protein_coding;protein_coding;protein_coding;protein_coding;protein_coding	ENST00000393992.4;ENST00000409509.4;ENST00000424285.4;ENST00000433915.4;ENST00000447579.4;ENST00000462169.4;ENST00000485549.1;ENST00000629962.1;ENST00000304800.12;ENST00000561586.4;ENST00000562235.4;ENST00000563168.1;ENST00000563271.4;ENST00000563426.4;ENST00000563953.4;ENST00000564087.2;ENST00000565201.1;ENST00000566486.1;ENST00000567193.4	-248;-56;-189;-53;-278;-39;-18;-68;-47;-79;-91;-47;-1460;-1452;-54;-147;-102;-52;-37	CGI:chr16:67226841-67227252	Island	2.7e+36	1.91222e+16	3.81e+56	0.000394612
cg05972502	chr5	132737369	132737370	KIF3A;KIF3A;KIF3A;KIF3A;KIF3A	protein_coding;protein_coding;protein_coding;protein_coding;protein_coding	ENST00000378735.4;ENST00000378746.7;ENST00000403231.4;ENST00000428744.1;ENST00000618515.3	204;270;51;-440;204	CGI:chr5:132737003-132737737	Island	8.28e-27	3.34e-42	2.05e-11	0.000898241
cg05996250	chr5	133071735	133071736	HSPA4;HSPA4;HSPA4;HSPA4	protein_coding;protein_coding;protein_coding;protein_coding	ENST00000304858.5;ENST00000615899.1;ENST00000617074.3;ENST00000617819.3	19772;19493;19606;19764	CGI:chr5:133051408-133052677	.	3.02264e+16	6.31651e+07	1.45e+25	0.000198162
cg06136555	chr12	111686084	111686085	ACAD10;ACAD10;ACAD10;ACAD10;ACAD10;ACAD10;ACAD10;ACAD10;ACAD10;ACAD10;BRAP;BRAP	protein_coding;protein_coding;protein_coding;protein_coding;protein_coding;protein_coding;protein_coding;protein_coding;protein_coding;protein_coding;protein_coding;protein_coding	ENST00000313698.7;ENST00000413681.6;ENST00000455480.5;ENST00000507135.4;ENST00000509936.4;ENST00000511915.1;ENST00000514615.4;ENST00000515283.1;ENST00000549590.4;ENST00000552965.1;ENST00000327551.6;ENST00000419234.7	-15;15;7;2;15;27;19;1;12;6;-363;-97	CGI:chr12:111685442-111686255	Island	6.6e-23	8.85e-35	4.92e-11	0.000250627
cg06207852	chr22	40637158	40637159	MKL1;MKL1;MKL1;MKL1;MKL1	protein_coding;protein_coding;protein_coding;protein_coding;protein_coding	ENST00000355630.6;ENST00000396617.6;ENST00000402042.4;ENST00000463769.5;ENST00000466278.1	-472;-472;-466;-470;-455	CGI:chr22:40636125-40637268	Island	10410758454	21714.8	4991250000000000	0.000547786
cg06222048	chr2	135530329	135530330	R3HDM1;R3HDM1;R3HDM1;R3HDM1;R3HDM1;R3HDM1;ZRANB3;ZRANB3;ZRANB3;ZRANB3;ZRANB3;ZRANB3	protein_coding;protein_coding;protein_coding;protein_coding;protein_coding;protein_coding;protein_coding;protein_coding;protein_coding;protein_coding;protein_coding;protein_coding	ENST00000264160.7;ENST00000409478.4;ENST00000438014.4;ENST00000463230.4;ENST00000483021.4;ENST00000488035.4;ENST00000264159.9;ENST00000401392.4;ENST00000403017.2;ENST00000452187.5;ENST00000492193.1;ENST00000536680.4	-1185;-1173;-1189;-1145;-1127;-1199;908;403;284;871;248;402	CGI:chr2:135531400-135531849	N_Shore	3.87e+33	1663270000000000	9e+51	0.00033807
cg06335343	chr10	93894185	93894186	SLC35G1;SLC35G1;SLC35G1;SLC35G1;SLC35G1;SLC35G1	protein_coding;protein_coding;protein_coding;protein_coding;protein_coding;protein_coding	ENST00000371408.6;ENST00000427197.1;ENST00000483386.4;ENST00000494992.4;ENST00000603665.1;ENST00000605679.4	211;211;193;182;162;183	CGI:chr10:93893884-93894424	Island	1.75e-23	4.98e-37	6.14e-10	0.000991737
cg06439124	chr4	158210633	158210634	TMEM144;TMEM144;TMEM144;TMEM144;TMEM144;TMEM144;TMEM144;TMEM144;TMEM144;TMEM144;TMEM144;TMEM144;TMEM144;TMEM144;TMEM144	protein_coding;protein_coding;protein_coding;protein_coding;protein_coding;protein_coding;protein_coding;protein_coding;protein_coding;protein_coding;protein_coding;protein_coding;protein_coding;protein_coding;protein_coding	ENST00000296529.9;ENST00000502698.4;ENST00000503200.4;ENST00000504569.4;ENST00000505049.4;ENST00000505189.4;ENST00000508243.4;ENST00000509278.4;ENST00000511038.4;ENST00000511532.4;ENST00000512481.4;ENST00000513744.4;ENST00000514346.4;ENST00000514558.4;ENST00000514971.1	383;-593;146;148;9028;9028;438;147;9017;77;173;146;146;147;-634	CGI:chr4:158210356-158210584	S_Shore	51838500000000	1.46759e+06	1.83e+21	0.000369142
cg06463629	chr6	46171079	46171080	ENPP5;ENPP5	protein_coding;protein_coding	ENST00000230565.3;ENST00000371383.5	-107;-107	CGI:chr6:46129957-46130216	.	1.91e-17	3.01e-27	1.21e-07	0.000829111
cg06522946	chr2	229714745	229714746	DNER	protein_coding	ENST00000341772.4	-186	CGI:chr2:229713346-229715265	Island	29865243875	20291	4.39571e+16	0.000872532
cg06676579	chr20	25195542	25195543	ENTPD6;ENTPD6;ENTPD6;ENTPD6;ENTPD6;ENTPD6;ENTPD6;ENTPD6;ENTPD6;ENTPD6;ENTPD6	protein_coding;protein_coding;protein_coding;protein_coding;protein_coding;protein_coding;protein_coding;protein_coding;protein_coding;protein_coding;protein_coding	ENST00000354989.8;ENST00000360031.5;ENST00000376652.7;ENST00000417467.4;ENST00000418890.4;ENST00000425813.4;ENST00000427553.4;ENST00000433259.5;ENST00000433417.4;ENST00000435520.4;ENST00000439162.4	-152;-160;-179;-195;-252;-298;-234;-216;-189;-251;-185	CGI:chr20:25195391-25195984	Island	3.55e-40	1.96e-63	6.45e-17	0.000886553
cg06723421	chr1	8324380	8324381	SLC45A1;SLC45A1	protein_coding;protein_coding	ENST00000289877.8;ENST00000471889.4	49;6553	CGI:chr1:8324327-8324659	Island	1.08e-07	3.1e-11	0.000373123	0.00011442
cg06787487	chr22	43110381	43110382	BIK	protein_coding	ENST00000216115.2	-368	CGI:chr22:43110494-43111604	N_Shore	5.34e+29	2943730000000	9.7e+46	0.00073559
cg06832064	chr1	150578542	150578543	MCL1;MCL1;MCL1;MCL1	protein_coding;protein_coding;protein_coding;protein_coding	ENST00000307940.3;ENST00000369026.2;ENST00000464132.1;ENST00000620947.3	989;1049;236;1197	CGI:chr1:150578852-150579877	N_Shore	1.16e-25	2.83e-38	4.73e-13	0.000106481
cg06833732	chr5	175872032	175872033	CPLX2;CPLX2;CPLX2;CPLX2;CPLX2;CPLX2;CPLX2	protein_coding;protein_coding;protein_coding;protein_coding;protein_coding;protein_coding;protein_coding	ENST00000359546.7;ENST00000393745.6;ENST00000502265.4;ENST00000509837.4;ENST00000512824.4;ENST00000514150.4;ENST00000515502.1	75721;533;-779;10403;453;355;75289	CGI:chr5:175871512-175872622	Island	2.15e-27	1.27e-42	3.63e-12	0.000598488
cg06919956	chr9	137551308	137551309	MRPL41;PNPLA7;PNPLA7;PNPLA7	protein_coding;protein_coding;protein_coding;protein_coding	ENST00000371443.5;ENST00000277531.7;ENST00000406427.4;ENST00000434090.2	108;-923;-773;-923	CGI:chr9:137551175-137552439	Island	8.18e+43	2.81e+23	2.38e+64	2.6e-05
cg07010761	chr17	42577940	42577941	PSMC3IP;PSMC3IP;PSMC3IP;PSMC3IP;PSMC3IP;PSMC3IP;PSMC3IP;PSMC3IP;PSMC3IP	protein_coding;protein_coding;protein_coding;protein_coding;protein_coding;protein_coding;protein_coding;protein_coding;protein_coding	ENST00000253789.8;ENST00000393795.6;ENST00000586337.4;ENST00000587209.4;ENST00000587268.1;ENST00000588544.4;ENST00000589505.4;ENST00000590760.4;ENST00000590931.1	-108;-144;-251;-242;-267;-144;-144;-243;-144	CGI:chr17:42577426-42577947	Island	4.24e-20	1.38e-31	1.31e-08	0.00094963
cg07034173	chr11	112074166	112074167	C11orf57;C11orf57;C11orf57;C11orf57;C11orf57;C11orf57;C11orf57;C11orf57;C11orf57;PIH1D2;PIH1D2;PIH1D2;PIH1D2;PIH1D2;PIH1D2;PIH1D2;PIH1D2	protein_coding;protein_coding;protein_coding;protein_coding;protein_coding;protein_coding;protein_coding;protein_coding;protein_coding;protein_coding;protein_coding;protein_coding;protein_coding;protein_coding;protein_coding;protein_coding;protein_coding	ENST00000280352.12;ENST00000393047.6;ENST00000420986.5;ENST00000524989.1;ENST00000525785.4;ENST00000526879.4;ENST00000530104.2;ENST00000531378.1;ENST00000532163.4;ENST00000280350.7;ENST00000431456.4;ENST00000521853.2;ENST00000525072.4;ENST00000525744.1;ENST00000528775.4;ENST00000530641.4;ENST00000532211.4	-124;-151;79;-151;-166;-151;-145;-620;-122;6;6;-1071;-1074;-1096;-991;109;-185	CGI:chr11:112074334-112074727	N_Shore	4.04e+32	25831200000000	6.32e+51	0.000870048
cg07044282	chr1	178871002	178871003	ANGPTL1;ANGPTL1;RALGPS2;RALGPS2;RALGPS2;RALGPS2	protein_coding;protein_coding;protein_coding;protein_coding;protein_coding;protein_coding	ENST00000234816.5;ENST00000367629.1;ENST00000324778.5;ENST00000367634.5;ENST00000367635.6;ENST00000495034.4	51;21;145605;145854;145836;145836	CGI:chr1:178724833-178726013	.	13.5341	3.01131	60.8282	0.000679668
cg07055681	chr15	22823504	22823505	NIPA1;NIPA1;NIPA1;NIPA1;NIPA1;NIPA1	protein_coding;protein_coding;protein_coding;protein_coding;protein_coding;protein_coding	ENST00000337435.7;ENST00000437912.5;ENST00000557930.1;ENST00000559448.4;ENST00000560069.4;ENST00000561183.4	36871;50440;36690;36736;37285;37604	CGI:chr15:22838564-22839134	.	151443000000	80320.5	2.85542e+17	0.000479673
cg07099388	chr11	120337077	120337078	ARHGEF12;ARHGEF12	protein_coding;protein_coding	ENST00000356641.6;ENST00000397843.5	162;-2	CGI:chr11:120335751-120336940	S_Shore	7.03e+20	6.15009e+08	8.03e+32	0.000702603
cg07201215	chr21	35047181	35047182	RUNX1;RUNX1;RUNX1;RUNX1;RUNX1;RUNX1	protein_coding;protein_coding;protein_coding;protein_coding;protein_coding;protein_coding	ENST00000300305.6;ENST00000416754.1;ENST00000437180.4;ENST00000455571.4;ENST00000475045.5;ENST00000482318.4	2164;2090;2118;2118;957487;2108	CGI:chr21:35026663-35026962	.	3148.73	38.5648	257086	0.000335797
cg07259398	chr16	1990016	1990017	AC005606.14;SYNGR3;SYNGR3;SYNGR3;SYNGR3;SYNGR3	lincRNA;protein_coding;protein_coding;protein_coding;protein_coding;protein_coding	ENST00000565041.1;ENST00000248121.5;ENST00000562045.1;ENST00000563869.1;ENST00000568896.1;ENST00000618464.1	342;70;-1109;355;-142;16	CGI:chr16:1989856-1993025	Island	4.12e-28	2.88e-43	5.9e-13	0.000397825
cg07287563	chr7	10973713	10973714	PHF14;PHF14;PHF14;PHF14;PHF14	protein_coding;protein_coding;protein_coding;protein_coding;protein_coding	ENST00000403050.6;ENST00000423760.5;ENST00000476009.4;ENST00000490957.4;ENST00000521747.4	-160;-177;-177;-195;-160	CGI:chr7:10973644-10974261	Island	1.95441e+17	3.83558e+07	9.96e+26	0.000480848
cg07499241	chr22	26657970	26657971	MIAT;MIAT;MIAT;MIAT;MIAT;MIAT;MIAT;MIAT;MIAT;MIAT;MIAT;MIAT;MIAT;MIAT;MIAT;MIAT;MIAT;MIAT;MIAT;MIAT;MIAT	lincRNA;lincRNA;lincRNA;lincRNA;lincRNA;lincRNA;lincRNA;lincRNA;lincRNA;lincRNA;lincRNA;lincRNA;lincRNA;lincRNA;lincRNA;lincRNA;lincRNA;lincRNA;lincRNA;lincRNA;lincRNA	ENST00000413665.4;ENST00000418918.4;ENST00000419237.1;ENST00000421867.4;ENST00000422403.4;ENST00000425476.4;ENST00000430483.4;ENST00000436238.4;ENST00000439738.4;ENST00000440347.4;ENST00000449717.1;ENST00000450203.4;ENST00000451141.1;ENST00000452429.4;ENST00000453023.1;ENST00000455640.4;ENST00000458302.4;ENST00000613780.3;ENST00000616213.3;ENST00000616469.3;ENST00000620145.3	511;11329;380;11541;713;702;10741;713;743;10758;358;10745;689;685;355;689;381;449;449;501;449	CGI:chr22:26657117-26657665	S_Shore	1.43e-30	7.05e-48	2.89e-13	0.00072486
cg07608621	chr18	32018794	32018795	RNF125;RP11-53I6.2	protein_coding;processed_transcript	ENST00000217740.3;ENST00000583184.1	421;-36	CGI:chr18:32018603-32019497	Island	1.89e-35	2.06e-54	1.73e-16	0.000331762
cg07636870	chr10	102502857	102502858	ACTR1A;ACTR1A;ACTR1A;SUFU;SUFU;SUFU	protein_coding;protein_coding;protein_coding;protein_coding;protein_coding;protein_coding	ENST00000369905.7;ENST00000481044.5;ENST00000487599.1;ENST00000369899.5;ENST00000369902.6;ENST00000423559.2	-145;-202;-178;-1151;-1131;-1223	CGI:chr10:102502467-102502767	S_Shore	1.6e+39	2.11587e+16	1.21e+62	0.000783635
cg07649646	chr14	73058343	73058344	RBM25;RBM25;RBM25;RBM25;RBM25;RBM25;RBM25;RP11-109N23.4	protein_coding;protein_coding;protein_coding;protein_coding;protein_coding;protein_coding;protein_coding;antisense	ENST00000261973.10;ENST00000525161.4;ENST00000525321.4;ENST00000526754.4;ENST00000527432.4;ENST00000531500.4;ENST00000532683.4;ENST00000554737.2	-94;-326;-205;-207;-190;-191;-200;1073	CGI:chr14:73058281-73059044	Island	1.16e+40	4.93273e+17	2.72e+62	0.00044796
cg07687610	chr12	32679111	32679112	DNM1L;DNM1L;DNM1L;DNM1L;DNM1L;DNM1L;DNM1L;DNM1L;DNM1L;DNM1L;DNM1L;DNM1L;DNM1L;DNM1L;DNM1L;DNM1L;DNM1L;DNM1L;DNM1L;DNM1L	protein_coding;protein_coding;protein_coding;protein_coding;protein_coding;protein_coding;protein_coding;protein_coding;protein_coding;protein_coding;protein_coding;protein_coding;protein_coding;protein_coding;protein_coding;protein_coding;protein_coding;protein_coding;protein_coding;protein_coding	ENST00000266481.9;ENST00000358214.8;ENST00000381000.7;ENST00000413295.5;ENST00000414834.5;ENST00000434676.5;ENST00000452533.5;ENST00000546649.4;ENST00000547312.4;ENST00000547932.4;ENST00000548671.4;ENST00000548750.4;ENST00000549701.4;ENST00000549926.4;ENST00000550011.4;ENST00000550154.4;ENST00000551076.4;ENST00000551476.4;ENST00000551643.4;ENST00000553257.4	-193;-182;-213;-210;-90;-210;-90;-210;-210;-210;-191;-226;-180;-598;-206;-210;-206;-210;-210;-177	CGI:chr12:32679196-32680044	N_Shore	1.1e-23	8.35e-37	1.44e-10	0.000602607
cg07746532	chr12	131896358	131896359	RP11-417L19.5;ULK1	TEC;protein_coding	ENST00000624048.1;ENST00000321867.5	-143;1706	CGI:chr12:131896084-131896397	Island	1.97e-32	1.07e-49	3.61e-15	0.000318768
cg07846755	chr3	194134910	194134911	HES1;HES1	protein_coding;protein_coding	ENST00000232424.3;ENST00000476918.1	-1236;-1239	CGI:chr3:194133910-194135329	Island	7306420000000	3.81718e+06	1.39851e+19	5.98e-05
cg07869135	chr8	122782604	122782605	ZHX2	protein_coding	ENST00000314393.5	1209	CGI:chr8:122780130-122782847	Island	1.03e-28	5.05e-45	2.1e-12	0.000770142
cg07896108	chr12	98644068	98644069	APAF1;APAF1;APAF1;APAF1;IKBIP;IKBIP;IKBIP	protein_coding;protein_coding;protein_coding;protein_coding;protein_coding;protein_coding;protein_coding	ENST00000333991.4;ENST00000357310.4;ENST00000359972.5;ENST00000551964.4;ENST00000299157.4;ENST00000342502.5;ENST00000393042.3	-1233;-1233;-1233;-1074;1008;1046;887	CGI:chr12:98644494-98645705	N_Shore	7.63e+33	730866000000000	7.96e+52	0.000479839
cg07926996	chr2	44361563	44361564	CAMKMT;CAMKMT;CAMKMT;CAMKMT;CAMKMT;PREPL;PREPL;PREPL;PREPL;PREPL;PREPL;PREPL;PREPL;PREPL;PREPL;PREPL;PREPL	protein_coding;protein_coding;protein_coding;protein_coding;protein_coding;protein_coding;protein_coding;protein_coding;protein_coding;protein_coding;protein_coding;protein_coding;protein_coding;protein_coding;protein_coding;protein_coding;protein_coding	ENST00000378494.6;ENST00000402247.4;ENST00000403853.6;ENST00000407131.4;ENST00000454433.4;ENST00000260648.9;ENST00000409272.4;ENST00000409411.4;ENST00000409936.4;ENST00000409957.4;ENST00000410081.4;ENST00000425263.4;ENST00000426481.4;ENST00000438314.1;ENST00000477410.1;ENST00000540817.1;ENST00000541738.4	-402;-388;-402;-394;-543;-888;243;-16;-68;-1;244;-888;-888;-69;-16;251;300	CGI:chr2:44361815-44362219	N_Shore	4.91e+37	1.17189e+19	2.06e+56	7.28e-05
cg08044694	chr19	15281116	15281117	BRD4;BRD4;BRD4;BRD4;BRD4;BRD4;BRD4	protein_coding;protein_coding;protein_coding;protein_coding;protein_coding;protein_coding;protein_coding	ENST00000263377.5;ENST00000360016.8;ENST00000371835.7;ENST00000594841.4;ENST00000597315.4;ENST00000601941.1;ENST00000630599.1	-664;51430;-664;50791;51328;50792;51425	CGI:chr19:15238917-15239178	.	651.749	19.652	21615	0.000286724
cg08367638	chr16	58488033	58488034	NDRG4;NDRG4;NDRG4;NDRG4;NDRG4;NDRG4;NDRG4;NDRG4;NDRG4;NDRG4;NDRG4;NDRG4;NDRG4;NDRG4;NDRG4;NDRG4;NDRG4;NDRG4;NDRG4;NDRG4;NDRG4;NDRG4;NDRG4;NDRG4;NDRG4	protein_coding;protein_coding;protein_coding;protein_coding;protein_coding;protein_coding;protein_coding;protein_coding;protein_coding;protein_coding;protein_coding;protein_coding;protein_coding;protein_coding;protein_coding;protein_coding;protein_coding;protein_coding;protein_coding;protein_coding;protein_coding;protein_coding;protein_coding;protein_coding;protein_coding	ENST00000258187.8;ENST00000394279.5;ENST00000394282.7;ENST00000421602.5;ENST00000561724.4;ENST00000561779.4;ENST00000562725.4;ENST00000562764.4;ENST00000564126.4;ENST00000564207.4;ENST00000564486.4;ENST00000564867.4;ENST00000565304.4;ENST00000565430.4;ENST00000565434.4;ENST00000566041.4;ENST00000566061.4;ENST00000566065.4;ENST00000567063.4;ENST00000567454.4;ENST00000567667.4;ENST00000568999.4;ENS…	24367;23210;24008;23731;15845;23728;24316;24401;24319;24662;22990;23750;24309;23726;23258;23719;23714;23750;23726;23750;24307;25186;24328;24322;23731	CGI:chr16:58487665-58487937	S_Shore	7.14e+25	64585973139	7.88e+40	0.000756072
cg08435936	chr2	189661087	189661088	ASNSD1;ASNSD1;ASNSD1;ASNSD1;ASNSD1;ASNSD1;ASNSD1;ASNSD1;ASNSD1	protein_coding;protein_coding;protein_coding;protein_coding;protein_coding;protein_coding;protein_coding;protein_coding;protein_coding	ENST00000260952.7;ENST00000420250.1;ENST00000425590.1;ENST00000605941.4;ENST00000606910.4;ENST00000607062.4;ENST00000607535.4;ENST00000607690.1;ENST00000607829.4	-334;-377;-353;-366;-433;-299;-373;-435;-435	CGI:chr2:189661332-189661693	N_Shore	7.18e+44	1.65e+22	3.12e+67	0.000102982
cg08576197	chr17	82212746	82212747	CCDC57;CCDC57;CCDC57;CCDC57;RP13-516M14.2	protein_coding;protein_coding;protein_coding;protein_coding;antisense	ENST00000389641.7;ENST00000392343.3;ENST00000392347.4;ENST00000582885.1;ENST00000581303.1	68;68;68;85;-1482	CGI:chr17:82212446-82213426	Island	3.48e+21	1702981906	7.09e+33	0.000604126
cg08644993	chr1	153536279	153536280	S100A6;S100A6;S100A6;S100A6;S100A6	protein_coding;protein_coding;protein_coding;protein_coding;protein_coding	ENST00000368719.7;ENST00000368720.5;ENST00000462776.2;ENST00000462951.2;ENST00000496817.4	-56;-34;-287;-287;-63	CGI:chr1:153535948-153536364	Island	5.38e-21	8.45e-33	3.42e-09	0.000763582
cg08744264	chr6	10414332	10414333	TFAP2A;TFAP2A;TFAP2A;TFAP2A;TFAP2A;TFAP2A;TFAP2A;TFAP2A;TFAP2A;TFAP2A;TFAP2A;TFAP2A-AS1;TFAP2A-AS1	protein_coding;protein_coding;protein_coding;protein_coding;protein_coding;protein_coding;protein_coding;protein_coding;protein_coding;protein_coding;protein_coding;antisense;antisense	ENST00000319516.7;ENST00000379613.6;ENST00000464323.1;ENST00000465858.1;ENST00000466073.4;ENST00000473652.1;ENST00000478375.4;ENST00000482890.4;ENST00000488193.4;ENST00000490875.4;ENST00000498450.1;ENST00000420777.1;ENST00000443546.1	5307;917;5223;-1452;654;5328;654;1859;875;2876;669;4991;-247	CGI:chr6:10413983-10414265	S_Shore	909.061	39.489	20927.1	2.07e-05
cg09011945	chr1	206734169	206734170	MAPKAPK2	protein_coding	ENST00000367103.3	49131	CGI:chr1:206684881-206686306	.	1.4e-13	6.96e-19	2.83e-08	2.04e-06
cg09055355	chr8	129939733	129939734	FAM49B;FAM49B;FAM49B;FAM49B;FAM49B;FAM49B;FAM49B;FAM49B;FAM49B;FAM49B;FAM49B;FAM49B;FAM49B;FAM49B;FAM49B;FAM49B;FAM49B;FAM49B;FAM49B;FAM49B;FAM49B;FAM49B;FAM49B;FAM49B;RP11-473O4.3	protein_coding;protein_coding;protein_coding;protein_coding;protein_coding;protein_coding;protein_coding;protein_coding;protein_coding;protein_coding;protein_coding;protein_coding;protein_coding;protein_coding;protein_coding;protein_coding;protein_coding;protein_coding;protein_coding;protein_coding;protein_coding;protein_coding;protein_coding;protein_coding;lincRNA	ENST00000401979.5;ENST00000517654.4;ENST00000517672.4;ENST00000518167.4;ENST00000518283.4;ENST00000518344.1;ENST00000518879.4;ENST00000519020.4;ENST00000519070.4;ENST00000519110.4;ENST00000519142.4;ENST00000519540.4;ENST00000519824.5;ENST00000520204.4;ENST00000520254.4;ENST00000521223.4;ENST00000522250.4;ENST00000522361.1;ENST00000522702.4;ENST00000522746.4;ENST00000522941.4;ENST00000523288.4;ENS…	76719;76719;31240;76731;76905;39;76933;76826;74;76940;31258;140;100;31;86;76721;-38;76719;76905;22;14;76965;76673;77397;-124	CGI:chr8:129939126-129940405	Island	7.65e-22	3.44e-34	1.7e-09	0.000801924
cg09169255	chr2	72887127	72887128	SPR;SPR	protein_coding;protein_coding	ENST00000234454.5;ENST00000498749.1	-234;-256	CGI:chr2:72887090-72887791	Island	1.18e-38	6.12e-60	2.28e-17	0.000478735
cg09297447	chr16	69762887	69762888	WWP2;WWP2;WWP2;WWP2;WWP2;WWP2	protein_coding;protein_coding;protein_coding;protein_coding;protein_coding;protein_coding	ENST00000359154.5;ENST00000561780.4;ENST00000563659.4;ENST00000568845.4;ENST00000569620.4;ENST00000569658.1	580;558;524;554;558;524	CGI:chr16:69762261-69762666	S_Shore	1.4e+44	1.33744e+19	1.46e+69	0.000543579
cg09322949	chr6	41922305	41922306	BYSL;BYSL;BYSL;BYSL;MED20;MED20;MED20;MED20;MED20;MED20;MED20	protein_coding;protein_coding;protein_coding;protein_coding;protein_coding;protein_coding;protein_coding;protein_coding;protein_coding;protein_coding;protein_coding	ENST00000230340.7;ENST00000475702.1;ENST00000489290.1;ENST00000494032.1;ENST00000265350.7;ENST00000409060.1;ENST00000409312.4;ENST00000434077.1;ENST00000467535.4;ENST00000482361.1;ENST00000613074.3	1116;754;770;774;-1205;-1211;-1185;-1199;-1361;-1165;-1205	CGI:chr6:41921130-41921825	S_Shore	1.28e+33	527933000000000	3.11e+51	0.000416414
cg09441395	chr12	48106289	48106290	PFKM;PFKM;PFKM;PFKM;PFKM;PFKM;PFKM;PFKM;PFKM;PFKM;PFKM;SENP1;SENP1;SENP1;SENP1;SENP1;SENP1	protein_coding;protein_coding;protein_coding;protein_coding;protein_coding;protein_coding;protein_coding;protein_coding;protein_coding;protein_coding;protein_coding;protein_coding;protein_coding;protein_coding;protein_coding;protein_coding;protein_coding	ENST00000340802.9;ENST00000546755.4;ENST00000547581.4;ENST00000548288.4;ENST00000549003.4;ENST00000549366.4;ENST00000549941.4;ENST00000550257.4;ENST00000550345.4;ENST00000550924.4;ENST00000552792.4;ENST00000448372.4;ENST00000547181.4;ENST00000549518.4;ENST00000549882.1;ENST00000551798.1;ENST00000552189.4	365;181;182;-100;806;172;377;365;1149;667;144;-480;-242;20;-222;-236;-454	CGI:chr12:48105680-48106449	Island	3.73e+51	3.51e+22	3.95e+80	0.000497013
cg09620491	chr20	43457699	43457700	SRSF6;SRSF6	protein_coding;protein_coding	ENST00000244020.4;ENST00000483871.5	-230;-230	CGI:chr20:43457308-43458682	Island	8.03489e+08	6602.09	97786400000000	0.000598845
cg09720758	chr8	8893988	8893989	MFHAS1	protein_coding	ENST00000276282.6	-342	CGI:chr8:8891142-8893968	S_Shore	2.65e+23	14470014530	4.85e+36	0.000537203
cg09756436	chr6	5264696	5264697	FARS2;FARS2;FARS2	protein_coding;protein_coding;protein_coding	ENST00000274680.7;ENST00000324331.9;ENST00000602691.1	3169;3651;3369	CGI:chr6:5260497-5261702	S_Shelf	0.00920832	0.000702629	0.12068	0.00035598
cg09791812	chr7	44082311	44082312	POLM;POLM;POLM;POLM;POLM;POLM;POLM;POLM;POLM;POLM;POLM;POLM;POLM;POLM;POLM	protein_coding;protein_coding;protein_coding;protein_coding;protein_coding;protein_coding;protein_coding;protein_coding;protein_coding;protein_coding;protein_coding;protein_coding;protein_coding;protein_coding;protein_coding	ENST00000242248.8;ENST00000335195.9;ENST00000395831.6;ENST00000414235.4;ENST00000430942.4;ENST00000434229.4;ENST00000435068.4;ENST00000445616.4;ENST00000452049.1;ENST00000458246.4;ENST00000483644.1;ENST00000492312.4;ENST00000492321.4;ENST00000492605.4;ENST00000497300.4	230;154;175;201;204;173;180;190;220;201;172;174;201;168;167	CGI:chr7:44082257-44083063	Island	8.36e-41	1.1e-62	6.37e-19	0.000330939
cg09994356	chr20	44247139	44247140	GDAP1L1;GDAP1L1;GDAP1L1;GDAP1L1;GDAP1L1;GDAP1L1;GDAP1L1;GDAP1L1	protein_coding;protein_coding;protein_coding;protein_coding;protein_coding;protein_coding;protein_coding;protein_coding	ENST00000342560.8;ENST00000372952.6;ENST00000438466.4;ENST00000445952.2;ENST00000537864.4;ENST00000612599.3;ENST00000616372.3;ENST00000617075.3	-109;-195;-182;-358;-120;-120;-181;39	CGI:chr20:44210209-44211243	.	3.9e-25	1.46e-39	1.04e-10	0.000913495
cg10163222	chr19	44500585	44500586	ZNF180;ZNF180;ZNF180;ZNF180;ZNF180;ZNF180;ZNF180;ZNF180;ZNF180;ZNF180;ZNF180	protein_coding;protein_coding;protein_coding;protein_coding;protein_coding;protein_coding;protein_coding;protein_coding;protein_coding;protein_coding;protein_coding	ENST00000221327.7;ENST00000391956.7;ENST00000585514.4;ENST00000586637.4;ENST00000587047.1;ENST00000590088.4;ENST00000590366.1;ENST00000591064.1;ENST00000592095.4;ENST00000592140.1;ENST00000592529.4	-62;-64;-62;-62;-74;-60;-61;-62;-89;-65;-61	CGI:chr19:44500077-44500794	Island	1.76e-26	3.07e-41	1e-11	0.000624692
cg10177647	chr16	71289414	71289415	CMTR2;CMTR2;CMTR2;CMTR2;CMTR2;CMTR2;CMTR2;CMTR2;CMTR2	protein_coding;protein_coding;protein_coding;protein_coding;protein_coding;protein_coding;protein_coding;protein_coding;protein_coding	ENST00000338099.8;ENST00000434935.5;ENST00000563876.1;ENST00000564183.1;ENST00000564690.1;ENST00000565850.1;ENST00000567610.1;ENST00000568910.1;ENST00000614452.3	196;126;302;-668;16;1;-717;14;88	CGI:chr16:71289212-71289611	Island	2.83e-26	8.06e-40	9.97e-13	0.000218713
cg10229294	chr12	113465405	113465406	LHX5	protein_coding	ENST00000261731.3	6668	CGI:chr12:113462945-113468637	Island	1.61e-41	6.71e-63	3.85e-20	0.000184182
cg10311240	chr1	200670074	200670075	DDX59;DDX59;DDX59;RP11-92G12.3	protein_coding;protein_coding;protein_coding;lincRNA	ENST00000331314.9;ENST00000436897.1;ENST00000447706.5;ENST00000568695.1	-104;-365;-166;566	CGI:chr1:200669484-200670256	Island	1.98e-39	3.46e-60	1.13e-18	0.000257426
cg10336568	chr16	20901261	20901262	DCUN1D3;ERI2;LYRM1;LYRM1;LYRM1;LYRM1;LYRM1;LYRM1;LYRM1;LYRM1;LYRM1;LYRM1	protein_coding;protein_coding;protein_coding;protein_coding;protein_coding;protein_coding;protein_coding;protein_coding;protein_coding;protein_coding;protein_coding;protein_coding	ENST00000324344.7;ENST00000564349.4;ENST00000219168.7;ENST00000396052.3;ENST00000412082.5;ENST00000439021.4;ENST00000562740.4;ENST00000567165.4;ENST00000567954.4;ENST00000568663.4;ENST00000568820.4;ENST00000569023.4	-876;-911;507;156;1025;1025;594;849;461;1358;769;810	CGI:chr16:20900244-20901294	Island	5.8e+24	82377294299	4.08e+38	0.000456667
cg10338639	chr19	57578919	57578920	ZIK1;ZNF416	protein_coding;protein_coding	ENST00000598726.1;ENST00000196489.3	462;9	CGI:chr19:57578433-57579156	Island	5.3e-57	1.76e-87	1.6e-26	0.00029597
cg10358816	chr4	82374178	82374179	HNRNPD;HNRNPD;HNRNPD;HNRNPD;HNRNPD;HNRNPD;HNRNPD;HNRNPD;HNRNPD;RP11-127B20.3;RP11-127B20.3	protein_coding;protein_coding;protein_coding;protein_coding;protein_coding;protein_coding;protein_coding;protein_coding;protein_coding;antisense;antisense	ENST00000313899.10;ENST00000352301.7;ENST00000353341.7;ENST00000503822.1;ENST00000507010.4;ENST00000509107.1;ENST00000509263.4;ENST00000513584.1;ENST00000515432.1;ENST00000609552.1;ENST00000609575.1	-221;-194;-191;-16;-33;-192;-1027;-186;326;-124;-225	CGI:chr4:82373692-82374633	Island	3.09e-46	6.43e-70	1.48e-22	0.00016553
cg10425506	chr5	82278641	82278642	ATP6AP1L;RPS23;RPS23;RPS23;RPS23;RPS23;RPS23;RPS23;RPS23	protein_coding;protein_coding;protein_coding;protein_coding;protein_coding;protein_coding;protein_coding;protein_coding;protein_coding	ENST00000380167.7;ENST00000296674.11;ENST00000503605.1;ENST00000504293.4;ENST00000507980.1;ENST00000510019.4;ENST00000510210.4;ENST00000511844.1;ENST00000512493.4	-822;-63;-497;-689;-286;-244;-299;-285;-289	CGI:chr5:82278014-82278476	S_Shore	1.34e+23	123141000000	1.45e+35	0.000165935
cg10491648	chr2	74421363	74421364	C2orf81;C2orf81;WDR54;WDR54;WDR54;WDR54;WDR54;WDR54;WDR54;WDR54;WDR54;WDR54;WDR54;WDR54	protein_coding;protein_coding;protein_coding;protein_coding;protein_coding;protein_coding;protein_coding;protein_coding;protein_coding;protein_coding;protein_coding;protein_coding;protein_coding;protein_coding	ENST00000518863.1;ENST00000612891.3;ENST00000348227.4;ENST00000409791.4;ENST00000426787.4;ENST00000461531.4;ENST00000465134.4;ENST00000468778.4;ENST00000469321.4;ENST00000469932.4;ENST00000475328.4;ENST00000480089.4;ENST00000482880.4;ENST00000493982.4	229;198;-368;-367;-368;-316;-382;-404;-813;-368;-368;-397;-402;-368	CGI:chr2:74421385-74422292	N_Shore	5116440000000000	2.61202e+06	1e+25	0.000921362
cg10581256	chr10	42638244	42638245	ZNF33B;ZNF33B;ZNF33B;ZNF33B;ZNF33B	protein_coding;protein_coding;protein_coding;protein_coding;protein_coding	ENST00000359467.6;ENST00000476796.2;ENST00000486187.4;ENST00000486614.1;ENST00000493285.2	301;278;310;325;308	CGI:chr10:42638075-42638702	Island	1.08e+24	29283211490	4e+37	0.000516663
cg10630051	chr2	200490131	200490132	KCTD18;KCTD18	protein_coding;protein_coding	ENST00000359878.6;ENST00000409157.4	19933;19938	CGI:chr2:200525962-200526494	.	5.28e-10	2.05e-15	0.000135651	0.000776175
cg10631284	chr11	65497378	65497379	MALAT1;MALAT1	lincRNA;lincRNA	ENST00000534336.1;ENST00000619449.1	-385;-389	CGI:chr11:65497486-65497927	N_Shore	3.96e-37	1.25e-55	1.26e-18	0.000115246
cg10876076	chr7	37921271	37921272	EPDR1;EPDR1;EPDR1;EPDR1;SFRP4	protein_coding;protein_coding;protein_coding;protein_coding;protein_coding	ENST00000199448.7;ENST00000423717.1;ENST00000425345.1;ENST00000476620.1;ENST00000447200.2	709;612;-50;237427;104425	CGI:chr7:37920714-37921444	Island	1.63e-38	8.45e-59	3.15e-18	0.000261271
cg11002791	chr17	41864728	41864729	KLHL11	protein_coding	ENST00000319121.3	704	CGI:chr17:41864818-41865671	N_Shore	1.3e-34	1.02e-53	1.67e-15	0.00050962
cg11059651	chr8	125432107	125432108	TRIB1;TRIB1;TRIB1;TRIB1	protein_coding;protein_coding;protein_coding;protein_coding	ENST00000311922.3;ENST00000519576.1;ENST00000520847.1;ENST00000521778.1	1785;-1440;-103;-753	CGI:chr8:125431990-125432198	Island	2.85e+25	36589872436	2.22e+40	0.000807411
cg11117707	chr17	68292388	68292389	ARSG;ARSG;ARSG;ARSG;SLC16A6;SLC16A6;SLC16A6;SLC16A6	protein_coding;protein_coding;protein_coding;protein_coding;protein_coding;protein_coding;protein_coding;protein_coding	ENST00000448504.5;ENST00000452479.5;ENST00000581639.1;ENST00000621439.3;ENST00000327268.7;ENST00000580666.4;ENST00000582867.1;ENST00000583477.4	33205;869;896;892;-1271;-1121;-1205;-1120	CGI:chr17:68290400-68292391	Island	7.23e+38	5.8519e+17	8.94e+59	0.000305032
cg11306428	chr19	55624844	55624845	ZNF784;ZNF784	protein_coding;protein_coding	ENST00000325351.4;ENST00000591479.1	-242;-277	CGI:chr19:55624407-55624641	S_Shore	1.9e+48	1.23e+24	2.92e+72	9.15e-05
cg11431346	chr15	45378280	45378281	GATM;GATM;GATM;GATM;GATM;GATM;GATM;GATM;GATM;GATM-AS1	protein_coding;protein_coding;protein_coding;protein_coding;protein_coding;protein_coding;protein_coding;protein_coding;protein_coding;antisense	ENST00000396659.6;ENST00000558118.1;ENST00000558163.1;ENST00000558336.4;ENST00000558362.4;ENST00000558537.4;ENST00000559885.1;ENST00000560538.1;ENST00000561148.4;ENST00000617932.1	514;205;240;268;265;-204;-1244;18980;23939;-421	CGI:chr15:45377772-45378831	Island	732628	967.477	5.54788e+08	6.54e-05
cg11659961	chr1	160400182	160400183	VANGL2	protein_coding	ENST00000368061.2	-405	CGI:chr1:160400322-160400894	N_Shore	2.4e+35	511176000000000	1.13e+56	0.000794901
cg11691181	chr2	218216824	218216825	ARPC2;ARPC2;ARPC2;ARPC2;ARPC2;ARPC2;ARPC2;ARPC2;ARPC2;ARPC2	protein_coding;protein_coding;protein_coding;protein_coding;protein_coding;protein_coding;protein_coding;protein_coding;protein_coding;protein_coding	ENST00000295685.13;ENST00000315717.8;ENST00000414983.4;ENST00000420104.4;ENST00000420201.4;ENST00000465395.4;ENST00000478612.4;ENST00000480062.4;ENST00000489598.4;ENST00000491780.4	-387;-271;-379;-318;-358;-632;-371;-374;-324;-326	CGI:chr2:218216930-218217574	N_Shore	8.52e-36	8.32e-56	8.73e-16	0.000592604
cg11734862	chr6	26538443	26538444	HMGN4;HMGN4	protein_coding;protein_coding	ENST00000377575.2;ENST00000477243.1	37;4	CGI:chr6:26538268-26538787	Island	1.85e-22	8.95e-35	3.83e-10	0.000543027
cg11804833	chr17	42423271	42423272	PTRF	protein_coding	ENST00000357037.5	247	CGI:chr17:42421722-42423508	Island	4.23e-22	4e-33	4.49e-11	0.000144916
cg11905814	chr11	46617479	46617480	ATG13;ATG13;ATG13;ATG13;ATG13;ATG13;ATG13;ATG13;ATG13;ATG13;ATG13;ATG13;ATG13;ATG13;ATG13;ATG13;ATG13;ATG13;ATG13;HARBI1;HARBI1;HARBI1	protein_coding;protein_coding;protein_coding;protein_coding;protein_coding;protein_coding;protein_coding;protein_coding;protein_coding;protein_coding;protein_coding;protein_coding;protein_coding;protein_coding;protein_coding;protein_coding;protein_coding;protein_coding;protein_coding;protein_coding;protein_coding;protein_coding	ENST00000359513.7;ENST00000395549.3;ENST00000524625.4;ENST00000526508.4;ENST00000526715.4;ENST00000528494.4;ENST00000529655.4;ENST00000530500.4;ENST00000530942.1;ENST00000533325.4;ENST00000534610.4;ENST00000577256.4;ENST00000578626.4;ENST00000579280.1;ENST00000580238.4;ENST00000581416.4;ENST00000581438.4;ENST00000582547.4;ENST00000583249.4;ENST00000326737.3;ENST00000529192.1;ENST00000532281.1	-118;-313;-99;-85;-67;-122;-63;-85;-100;-71;-104;-90;-90;-57;-49;-58;-79;-107;-79;-251;-629;431	CGI:chr11:46617087-46617936	Island	1.04e-38	1.87e-59	5.73e-18	0.000331803
cg12073353	chr17	57850558	57850559	MRPS23;MRPS23;MRPS23;MRPS23	protein_coding;protein_coding;protein_coding;protein_coding	ENST00000313608.11;ENST00000578444.1;ENST00000579380.1;ENST00000579768.1	-501;-513;-501;-560	CGI:chr17:57849851-57850737	Island	1.54e+24	9402135408	2.53e+38	0.000852781
cg12164777	chr17	17496415	17496416	RASD1;RASD1	protein_coding;protein_coding	ENST00000225688.3;ENST00000579152.1	-21;-19	CGI:chr17:17494934-17497032	Island	49751443444	360333	6869220000000000	4.53e-05
cg12439074	chr15	45187970	45187971	RP11-519G16.2;SHF;SHF;SHF;SHF;SHF;SHF	antisense;protein_coding;protein_coding;protein_coding;protein_coding;protein_coding;protein_coding	ENST00000560034.1;ENST00000290894.11;ENST00000560471.4;ENST00000560540.4;ENST00000560734.4;ENST00000561091.1;ENST00000561278.1	17625;13206;-14;-13;-17;-510;13147	CGI:chr15:45187311-45187940	S_Shore	3.33e-28	2.75e-43	4.02e-13	0.000355891
cg12461368	chr18	63319421	63319422	BCL2;BCL2;BCL2	protein_coding;protein_coding;protein_coding	ENST00000333681.4;ENST00000398117.1;ENST00000589955.1	366;708;-608	CGI:chr18:63318270-63321053	Island	4.68e+22	1558567214	1.41e+36	0.00097802
cg12476763	chr19	57600279	57600280	ZNF530;ZNF530;ZNF530;ZNF530	protein_coding;protein_coding;protein_coding;protein_coding	ENST00000332854.9;ENST00000597700.4;ENST00000597864.1;ENST00000600619.1	393;393;375;393	CGI:chr19:57599861-57600402	Island	6.04e+26	2244250000000	1.63e+41	0.000275251
cg12533010	chr14	58244949	58244950	C14orf37;PSMA3;PSMA3;PSMA3;PSMA3;PSMA3;PSMA3;PSMA3;PSMA3;PSMA3	protein_coding;protein_coding;protein_coding;protein_coding;protein_coding;protein_coding;protein_coding;protein_coding;protein_coding;protein_coding	ENST00000554218.1;ENST00000216455.7;ENST00000412908.5;ENST00000553665.4;ENST00000554456.1;ENST00000554812.4;ENST00000555743.1;ENST00000555931.4;ENST00000557087.4;ENST00000557508.4	53191;117;71;92;74;102;69;75;82;44	CGI:chr14:58244633-58245179	Island	8.48e+35	1.06144e+18	6.77e+53	8.37e-05
cg12671336	chr14	51652721	51652722	FRMD6;FRMD6;FRMD6;FRMD6;FRMD6;FRMD6-AS1	protein_coding;protein_coding;protein_coding;protein_coding;protein_coding;antisense	ENST00000344768.8;ENST00000356218.7;ENST00000395718.5;ENST00000554778.1;ENST00000556137.4;ENST00000617151.1	773;163583;862;740;163620;-976	CGI:chr14:51651257-51652770	Island	1.16e+23	218337000000	6.18e+34	0.000115604
cg12693634	chr10	50624305	50624306	SGMS1;SGMS1;SGMS1;SGMS1;SGMS1;SGMS1-AS1;SGMS1-AS1	protein_coding;protein_coding;protein_coding;protein_coding;protein_coding;antisense;antisense	ENST00000361781.5;ENST00000429490.4;ENST00000608287.1;ENST00000609445.4;ENST00000619438.3;ENST00000443374.5;ENST00000609579.1	-321;-327;859;682;-327;-647;-659	CGI:chr10:50622712-50625395	Island	2.69e+38	1.42173e+18	5.07e+58	0.000203468
cg12710176	chr1	207053122	207053123	C4BPB;PFKFB2;PFKFB2;PFKFB2;PFKFB2;PFKFB2;PFKFB2;PFKFB2;YOD1	protein_coding;protein_coding;protein_coding;protein_coding;protein_coding;protein_coding;protein_coding;protein_coding;protein_coding	ENST00000451804.5;ENST00000367079.3;ENST00000367080.6;ENST00000411990.5;ENST00000464777.4;ENST00000468857.1;ENST00000545806.4;ENST00000618513.3;ENST00000367084.1	46276;-190;-139;18705;-154;-162;18755;18705;-141	CGI:chr1:207052936-207053497	Island	66362.9	89.7868	4.90499e+07	0.000986182
cg12934574	chr15	42920165	42920166	TTBK2;TTBK2;TTBK2;TTBK2;TTBK2;TTBK2;TTBK2	protein_coding;protein_coding;protein_coding;protein_coding;protein_coding;protein_coding;protein_coding	ENST00000267890.9;ENST00000564431.4;ENST00000566931.1;ENST00000567274.4;ENST00000567485.1;ENST00000567840.4;ENST00000622375.3	315;597;474;598;-376;645;645	CGI:chr15:42920218-42921403	N_Shore	5.99e+55	4.57e+23	7.86e+87	0.000664632
cg13390332	chr17	80997841	80997842	CHMP6;CHMP6;CHMP6;CHMP6	protein_coding;protein_coding;protein_coding;protein_coding	ENST00000325167.8;ENST00000571457.1;ENST00000572525.4;ENST00000572778.4	5999;3196;6242;3259	CGI:chr17:80999256-80999493	N_Shore	22994167152	59041.9	8955200000000000	0.000280482
cg13680864	chr10	17644120	17644121	STAM;STAM;STAM;STAM-AS1	protein_coding;protein_coding;protein_coding;antisense	ENST00000377500.1;ENST00000377524.6;ENST00000445846.1;ENST00000563601.1	-89;-6;-89;-241	CGI:chr10:17644098-17644336	Island	2.99e-28	8.85e-44	1.01e-12	0.000512436
cg13683440	chr3	150704091	150704092	ERICH6;ERICH6;ERICH6;ERICH6;ERICH6-AS1;ERICH6-AS1	protein_coding;protein_coding;protein_coding;protein_coding;antisense;antisense	ENST00000295910.9;ENST00000474463.4;ENST00000491361.4;ENST00000498386.1;ENST00000471093.4;ENST00000475393.1	-139;-158;-132;-119;526;47	CGI:chr3:150703396-150704092	Island	1.38e+31	18500000000000	1.04e+49	0.000638373
cg13696300	chr17	18258814	18258815	FLII;FLII;FLII;FLII;FLII;FLII;FLII;FLII;FLII	protein_coding;protein_coding;protein_coding;protein_coding;protein_coding;protein_coding;protein_coding;protein_coding;protein_coding	ENST00000327031.7;ENST00000478416.1;ENST00000545457.5;ENST00000578101.4;ENST00000578558.4;ENST00000579294.4;ENST00000582626.1;ENST00000584444.4;ENST00000628188.1	103;-116;-90;-108;-87;-257;-108;-122;-123	CGI:chr17:18258302-18259002	Island	3.01e-23	4.22e-36	2.14e-10	0.000593849
cg13885159	chr11	62706386	62706387	BSCL2;BSCL2;BSCL2;BSCL2;BSCL2;BSCL2;BSCL2;BSCL2;BSCL2;BSCL2;BSCL2;BSCL2;BSCL2;BSCL2;BSCL2;BSCL2;BSCL2;GNG3;HNRNPUL2-BSCL2	protein_coding;protein_coding;protein_coding;protein_coding;protein_coding;protein_coding;protein_coding;protein_coding;protein_coding;protein_coding;protein_coding;protein_coding;protein_coding;protein_coding;protein_coding;protein_coding;protein_coding;protein_coding;protein_coding	ENST00000278893.10;ENST00000301781.9;ENST00000360796.8;ENST00000403550.4;ENST00000405837.4;ENST00000407022.6;ENST00000413908.1;ENST00000421906.4;ENST00000448568.5;ENST00000464544.1;ENST00000524862.4;ENST00000525000.4;ENST00000530900.1;ENST00000531524.4;ENST00000532818.4;ENST00000533982.1;ENST00000537604.4;ENST00000294117.5;ENST00000403734.2	-70;1133;1013;-151;3129;-41;1078;-41;-167;3460;2935;759;-129;3143;3346;964;-165;-1273;20999	CGI:chr11:62705981-62706684	Island	5.29e-27	3.39e-42	8.26e-12	0.000699676
cg14101501	chr2	62705295	62705296	EHBP1;EHBP1;EHBP1;EHBP1;EHBP1;EHBP1;EHBP1;EHBP1;EHBP1;EHBP1;EHBP1	protein_coding;protein_coding;protein_coding;protein_coding;protein_coding;protein_coding;protein_coding;protein_coding;protein_coding;protein_coding;protein_coding	ENST00000263991.8;ENST00000405015.6;ENST00000405482.4;ENST00000413434.4;ENST00000426940.4;ENST00000427809.4;ENST00000431489.4;ENST00000449820.4;ENST00000467436.1;ENST00000472809.4;ENST00000494958.1	-572;31443;-358;31416;31416;-358;-448;31416;-1019;-418;-418	CGI:chr2:62705460-62706218	N_Shore	5.09e+41	1.16e+22	2.23e+61	3.16e-05
cg14346208	chr11	35526000	35526001	PAMR1;PAMR1;PAMR1;PAMR1;PAMR1;PAMR1;PAMR1	protein_coding;protein_coding;protein_coding;protein_coding;protein_coding;protein_coding;protein_coding	ENST00000527605.4;ENST00000529303.1;ENST00000534803.1;ENST00000615849.3;ENST00000619888.3;ENST00000621476.3;ENST00000622144.3	-264;-396;-402;32;32;4301;-376	CGI:chr11:35618081-35619937	.	4.9e-24	2.05e-37	1.17e-10	0.000638386
cg14422660	chr6	105180169	105180170	POPDC3;POPDC3	protein_coding;protein_coding	ENST00000254765.3;ENST00000474760.1	-308;-173	CGI:chr6:105179531-105180195	Island	3.31916e+07	6322.88	174238000000	7.42e-05
cg14470209	chr3	128879340	128879341	ACAD9;ACAD9;ACAD9;ACAD9;ACAD9;ACAD9;ACAD9;ACAD9;ACAD9	protein_coding;protein_coding;protein_coding;protein_coding;protein_coding;protein_coding;protein_coding;protein_coding;protein_coding	ENST00000308982.10;ENST00000505192.4;ENST00000505602.1;ENST00000505867.4;ENST00000511227.4;ENST00000512801.4;ENST00000514336.1;ENST00000514643.4;ENST00000515429.1	-272;-284;-257;-307;-284;-281;-290;-265;-290	CGI:chr3:128879333-128879860	Island	2.73718e+17	1.10779e+08	6.76e+26	0.00027416
cg14574037	chr2	154697474	154697475	AC061961.2;KCNJ3;KCNJ3	antisense;protein_coding;protein_coding	ENST00000443901.1;ENST00000295101.2;ENST00000544049.2	344;-826;-1108	CGI:chr2:154697493-154699557	N_Shore	39024900000000	3.11175e+06	4.89e+20	0.00017488
cg14842376	chr2	241271959	241271960	HDLBP;HDLBP;HDLBP;HDLBP;HDLBP;HDLBP;HDLBP;HDLBP;HDLBP;HDLBP;HDLBP;HDLBP;HDLBP;HDLBP;HDLBP;HDLBP;HDLBP;HDLBP;HDLBP;HDLBP;HDLBP;HDLBP;HDLBP;HDLBP	protein_coding;protein_coding;protein_coding;protein_coding;protein_coding;protein_coding;protein_coding;protein_coding;protein_coding;protein_coding;protein_coding;protein_coding;protein_coding;protein_coding;protein_coding;protein_coding;protein_coding;protein_coding;protein_coding;protein_coding;protein_coding;protein_coding;protein_coding;protein_coding	ENST00000310931.7;ENST00000391975.4;ENST00000391976.5;ENST00000413241.4;ENST00000417540.4;ENST00000420451.4;ENST00000422080.4;ENST00000423693.4;ENST00000425989.4;ENST00000426343.4;ENST00000427007.4;ENST00000427183.5;ENST00000428482.4;ENST00000430918.4;ENST00000441124.4;ENST00000442714.4;ENST00000444092.4;ENST00000449504.4;ENST00000449864.4;ENST00000452065.4;ENST00000458564.4;ENST00000462130.1;ENS…	43884;928;43334;43714;43744;43744;875;43714;45103;873;854;873;43717;30766;43245;1159;13;876;905;862;855;43768;873;43862	CGI:chr2:241271874-241273087	Island	4.31e+38	1.52487e+17	1.22e+60	0.000415597
cg15013526	chr3	170870348	170870349	RPL22L1;RPL22L1;RPL22L1;RPL22L1;RPL22L1	protein_coding;protein_coding;protein_coding;protein_coding;protein_coding	ENST00000295830.11;ENST00000463836.1;ENST00000466674.4;ENST00000475836.4;ENST00000494771.4	136;-152;-314;-152;-139	CGI:chr3:170870147-170870481	Island	7.15e-33	3.43e-49	1.49e-16	0.000113039
cg15039414	chr2	43227548	43227549	LINC01126;ZFP36L2;ZFP36L2	lincRNA;protein_coding;protein_coding	ENST00000623515.2;ENST00000282388.3;ENST00000620081.1	337;-938;-1168	CGI:chr2:43224306-43227812	Island	1.26e-26	1.08e-41	1.47e-11	0.00075417
cg15135999	chr3	142578382	142578383	ATR;ATR	protein_coding;protein_coding	ENST00000350721.7;ENST00000507148.1	445;343	CGI:chr3:142578377-142579007	Island	1.18e-22	1.2e-34	1.16e-10	0.000338869
cg15351446	chr5	141321016	141321017	TAF7;TAF7;TAF7	protein_coding;protein_coding;protein_coding	ENST00000313368.7;ENST00000624699.1;ENST00000624761.1	-194;-370;-234	CGI:chr5:141320331-141320928	S_Shore	4.48e+26	1424650000000	1.41e+41	0.000314542
cg15355298	chr2	47784062	47784063	MSH6;MSH6;MSH6;MSH6;MSH6;MSH6;MSH6;MSH6;MSH6;MSH6;MSH6;MSH6;MSH6	protein_coding;protein_coding;protein_coding;protein_coding;protein_coding;protein_coding;protein_coding;protein_coding;protein_coding;protein_coding;protein_coding;protein_coding;protein_coding	ENST00000234420.8;ENST00000411819.1;ENST00000420813.4;ENST00000445503.4;ENST00000455383.4;ENST00000456246.1;ENST00000493177.1;ENST00000538136.1;ENST00000540021.4;ENST00000606499.1;ENST00000614496.3;ENST00000616033.3;ENST00000622629.3	979;-120;106;979;476;933;891;106;979;88242;979;910;979	CGI:chr2:47782669-47784304	Island	5.45e+24	55491200000000	5.35e+35	1.03e-05
cg15369601	chr15	72783956	72783957	ADPGK;ADPGK;ADPGK;ADPGK;ADPGK;ADPGK;ADPGK;ADPGK;ADPGK;ADPGK;ADPGK-AS1;ADPGK-AS1	protein_coding;protein_coding;protein_coding;protein_coding;protein_coding;protein_coding;protein_coding;protein_coding;protein_coding;protein_coding;antisense;antisense	ENST00000311669.11;ENST00000562286.1;ENST00000562823.1;ENST00000563907.4;ENST00000565814.1;ENST00000567733.1;ENST00000567941.4;ENST00000569058.1;ENST00000569517.4;ENST00000569534.4;ENST00000563592.4;ENST00000566745.1	-170;-327;-225;-332;1891;-338;-224;-227;-240;-179;1120;-1057	CGI:chr15:72783245-72784322	Island	9.17e+36	1450130000000000	5.8e+58	0.000890544
cg15399785	chr17	18039351	18039352	ATPAF2;ATPAF2;ATPAF2;ATPAF2;ATPAF2;ATPAF2;ATPAF2;GID4;GID4	protein_coding;protein_coding;protein_coding;protein_coding;protein_coding;protein_coding;protein_coding;protein_coding;protein_coding	ENST00000444058.1;ENST00000462733.4;ENST00000474627.6;ENST00000497871.1;ENST00000577586.4;ENST00000584205.4;ENST00000585101.4;ENST00000268719.7;ENST00000376345.3	-141;-275;-182;-149;-186;-182;-182;58;-95	CGI:chr17:18038884-18040181	Island	299836000000000	1.42062e+07	6.33e+21	0.000107098
cg15420692	chr6	90295845	90295846	BACH2;BACH2;BACH2;BACH2;BACH2;BACH2;BACH2;BACH2	protein_coding;protein_coding;protein_coding;protein_coding;protein_coding;protein_coding;protein_coding;protein_coding	ENST00000257749.7;ENST00000343122.6;ENST00000406998.5;ENST00000453877.4;ENST00000470301.4;ENST00000472023.4;ENST00000494747.2;ENST00000537989.4	898;898;898;898;898;898;898;1064	CGI:chr6:90295076-90297225	Island	5.74e-32	6.31e-48	5.22e-16	0.00012462
cg15433097	chr19	47515325	47515326	NAPA;NAPA;NAPA;NAPA;NAPA;NAPA;NAPA;NAPA;NAPA;NAPA;NAPA;NAPA	protein_coding;protein_coding;protein_coding;protein_coding;protein_coding;protein_coding;protein_coding;protein_coding;protein_coding;protein_coding;protein_coding;protein_coding	ENST00000263354.6;ENST00000593761.4;ENST00000593785.4;ENST00000594001.4;ENST00000594740.4;ENST00000595227.4;ENST00000595826.4;ENST00000597160.1;ENST00000597274.4;ENST00000601208.4;ENST00000602082.4;ENST00000602174.4	-84;-298;-285;-266;-292;-304;-319;-285;-233;-281;-302;-379	CGI:chr19:47514460-47515525	Island	1.63e-30	3.72e-47	7.12e-14	0.000450657
cg15484244	chr14	50831652	50831653	NIN;NIN;NIN;NIN;NIN;NIN;NIN;NIN;NIN	protein_coding;protein_coding;protein_coding;protein_coding;protein_coding;protein_coding;protein_coding;protein_coding;protein_coding	ENST00000245441.8;ENST00000324330.12;ENST00000382041.6;ENST00000382043.7;ENST00000453196.4;ENST00000453401.5;ENST00000463419.1;ENST00000476352.4;ENST00000496749.1	-530;-530;-530;-1172;-530;-530;-977;-605;-943	CGI:chr14:50830009-50831759	Island	1.57825e+18	6.93133e+08	3.59e+27	0.000137995
cg15511114	chr6	87156132	87156133	RP11-393I2.4;ZNF292;ZNF292;ZNF292;ZNF292;ZNF292;ZNF292	antisense;protein_coding;protein_coding;protein_coding;protein_coding;protein_coding;protein_coding	ENST00000606274.1;ENST00000339907.7;ENST00000369577.6;ENST00000369578.5;ENST00000392985.3;ENST00000496806.2;ENST00000518845.1	-846;550;582;566;3298;510;555	CGI:chr6:87155201-87156059	S_Shore	2.68e+25	13623500000000	5.28e+37	5.04e-05
cg15577178	chr3	54121886	54121887	CACNA2D3;CACNA2D3;CACNA2D3	protein_coding;protein_coding;protein_coding	ENST00000288197.8;ENST00000415676.5;ENST00000474759.4	-781;-662;-781	CGI:chr3:54121212-54122998	Island	7.33953e+18	1.30597e+08	4.12e+29	0.000582327
cg15604507	chr11	19241886	19241887	E2F8;E2F8;E2F8;E2F8;RP11-428C19.4	protein_coding;protein_coding;protein_coding;protein_coding;antisense	ENST00000250024.7;ENST00000527884.4;ENST00000532666.1;ENST00000620009.3;ENST00000527978.1	-934;-265;-287;-265;45110	CGI:chr11:19240926-19242850	Island	4647410000000	1.56534e+06	1.3798e+19	0.000125183
cg15801891	chr14	60722564	60722565	SIX4;SIX4;SIX4	protein_coding;protein_coding;protein_coding	ENST00000216513.4;ENST00000554079.1;ENST00000556952.3	1571;602;1785	CGI:chr14:60721398-60724054	Island	1.07495e+17	9.3948e+06	1.23e+27	0.000904451
cg15811549	chr22	43089387	43089388	TTLL1;TTLL1;TTLL1	protein_coding;protein_coding;protein_coding	ENST00000266254.10;ENST00000439248.4;ENST00000440761.1	42;-48;33	CGI:chr22:43089051-43089539	Island	568307	620.175	5.20777e+08	0.000140245
cg15890274	chr11	65833794	65833795	CFL1;SNX32;SNX32;SNX32;SNX32;SNX32;SNX32;SNX32;SNX32;SNX32	protein_coding;protein_coding;protein_coding;protein_coding;protein_coding;protein_coding;protein_coding;protein_coding;protein_coding;protein_coding	ENST00000527752.1;ENST00000308342.6;ENST00000524729.1;ENST00000526972.4;ENST00000530101.4;ENST00000531503.4;ENST00000531795.1;ENST00000533236.1;ENST00000533298.4;ENST00000534387.4	24364;152;-180;-166;-186;-106;-150;-211;-41;-174	CGI:chr11:65833293-65834080	Island	3.39e-21	2.95e-33	3.91e-09	0.00088
cg15910013	chr10	21533858	21533859	MLLT10;MLLT10;MLLT10;MLLT10;MLLT10;MLLT10;MLLT10;MLLT10;MLLT10;MLLT10;MLLT10;MLLT10;MLLT10	protein_coding;protein_coding;protein_coding;protein_coding;protein_coding;protein_coding;protein_coding;protein_coding;protein_coding;protein_coding;protein_coding;protein_coding;protein_coding	ENST00000307729.10;ENST00000377059.6;ENST00000377072.6;ENST00000377091.5;ENST00000377100.6;ENST00000430455.1;ENST00000462999.4;ENST00000471315.4;ENST00000476557.4;ENST00000479634.1;ENST00000480415.4;ENST00000495130.4;ENST00000621220.3	-486;-788;-316;-488;-308;-892;-892;-611;-845;-892;-892;-633;-788	CGI:chr10:21533921-21535481	N_Shore	1.08696e+08	2091.74	5648300000000	0.000837636
cg15948504	chr1	151313085	151313086	PI4KB;PI4KB;PI4KB;PI4KB;PI4KB;PI4KB;PI4KB	protein_coding;protein_coding;protein_coding;protein_coding;protein_coding;protein_coding;protein_coding	ENST00000368872.4;ENST00000368873.4;ENST00000368874.7;ENST00000368875.5;ENST00000430800.4;ENST00000489223.2;ENST00000529142.4	14335;14327;14631;14573;14332;14316;14573	CGI:chr1:151328046-151328248	.	3.26e-07	1.21e-10	0.00087612	0.000209571
cg16060740	chr1	1088511	1088512	C1orf159;C1orf159;C1orf159;C1orf159;C1orf159;C1orf159;C1orf159;C1orf159;C1orf159;C1orf159;C1orf159;C1orf159;C1orf159;C1orf159;C1orf159	protein_coding;protein_coding;protein_coding;protein_coding;protein_coding;protein_coding;protein_coding;protein_coding;protein_coding;protein_coding;protein_coding;protein_coding;protein_coding;protein_coding;protein_coding	ENST00000379319.4;ENST00000379320.4;ENST00000379325.6;ENST00000379339.4;ENST00000421241.5;ENST00000434641.4;ENST00000442117.4;ENST00000462097.4;ENST00000465822.4;ENST00000467751.4;ENST00000473600.1;ENST00000475119.4;ENST00000477196.4;ENST00000482816.4;ENST00000487177.4	17617;3664;27585;27571;27588;27585;4303;27846;3567;27579;3784;27851;27579;27733;-874	CGI:chr1:1088695-1089234	N_Shore	0.0246587	0.00305353	0.19913	0.000512375
cg16179047	chr11	10294811	10294812	SBF2	protein_coding	ENST00000256190.11	-603	CGI:chr11:10294685-10294922	Island	1.13e-39	7.75e-61	1.65e-18	0.000310038
cg16851881	chr8	119873613	119873614	DEPTOR;DEPTOR;KB-1471A8.1;KB-1471A8.1	protein_coding;protein_coding;lincRNA;lincRNA	ENST00000286234.5;ENST00000523492.4;ENST00000500705.3;ENST00000523563.1	-105;-105;876;871	CGI:chr8:119873574-119874370	Island	5.08514e+19	5.52865e+08	4.68e+30	0.000426899
cg16943053	chr11	18527118	18527119	TSG101;TSG101;TSG101;TSG101;TSG101;TSG101;TSG101	protein_coding;protein_coding;protein_coding;protein_coding;protein_coding;protein_coding;protein_coding	ENST00000251968.3;ENST00000438874.5;ENST00000535077.1;ENST00000536719.4;ENST00000542488.4;ENST00000544804.4;ENST00000545247.5	115;-218;-197;-166;-296;-236;-204	CGI:chr11:18526513-18527082	S_Shore	6.6e+43	5.53898e+19	7.86e+67	0.000360779
cg17336584	chr6	12750024	12750025	PHACTR1;PHACTR1;PHACTR1;PHACTR1	protein_coding;protein_coding;protein_coding;protein_coding	ENST00000332995.10;ENST00000379348.2;ENST00000379350.4;ENST00000406205.5	33218;31713;32362;588	CGI:chr6:12749645-12750025	Island	6.26e-20	5.96e-30	6.57e-10	0.000172695
cg17380238	chr19	45386206	45386207	PPP1R13L;PPP1R13L;PPP1R13L;PPP1R13L;PPP1R13L;PPP1R13L	protein_coding;protein_coding;protein_coding;protein_coding;protein_coding;protein_coding	ENST00000360957.8;ENST00000418234.5;ENST00000587270.4;ENST00000589858.1;ENST00000591986.1;ENST00000612351.1	18833;20144;6962;-102;-587;6962	CGI:chr19:45385510-45386207	Island	196.035	13.3965	2868.64	0.000115528
cg17446216	chr1	32014638	32014639	KHDRBS1;KHDRBS1;KHDRBS1;KHDRBS1	protein_coding;protein_coding;protein_coding;protein_coding	ENST00000307714.11;ENST00000327300.10;ENST00000484270.2;ENST00000492989.1	711;808;455;641	CGI:chr1:32013501-32014982	Island	5.57631e+07	4060.95	765713000000	0.000243209
cg17537403	chr3	170037905	170037906	GPR160;GPR160;GPR160;GPR160;GPR160	protein_coding;protein_coding;protein_coding;protein_coding;protein_coding	ENST00000355897.8;ENST00000478364.1;ENST00000482813.4;ENST00000491740.1;ENST00000492492.4	-25;-882;-295;-300;-234	CGI:chr3:170037806-170039059	Island	174228	496.822	6.10995e+07	5.43e-05
cg17583369	chr2	169584830	169584831	PPIG;PPIG;PPIG;PPIG;PPIG;PPIG;PPIG;PPIG	protein_coding;protein_coding;protein_coding;protein_coding;protein_coding;protein_coding;protein_coding;protein_coding	ENST00000260970.6;ENST00000409714.6;ENST00000414307.4;ENST00000418888.4;ENST00000433207.4;ENST00000448752.5;ENST00000462903.4;ENST00000530152.4	489;476;182;261;485;397;442;471	CGI:chr2:169584286-169584831	Island	4.99017e+19	2.34666e+08	1.06e+31	0.000653792
cg17613375	chr17	57084961	57084962	AKAP1;AKAP1;AKAP1;AKAP1;AKAP1;AKAP1;AKAP1;AKAP1;AKAP1;RP11-166P13.3;RP11-166P13.3	protein_coding;protein_coding;protein_coding;protein_coding;protein_coding;protein_coding;protein_coding;protein_coding;protein_coding;lincRNA;lincRNA	ENST00000337714.6;ENST00000570423.4;ENST00000571629.4;ENST00000572814.1;ENST00000573085.1;ENST00000574683.1;ENST00000575186.4;ENST00000575322.1;ENST00000621116.3;ENST00000576313.1;ENST00000576871.1	-230;-757;-754;-814;-796;-1299;-757;-132;-757;64;62	CGI:chr17:57084812-57086547	Island	6.3e-38	1.26e-56	3.15e-19	9.65e-05
cg17942639	chr2	153478670	153478671	AC012501.2;RPRM	sense_overlapping;protein_coding	ENST00000424322.1;ENST00000325926.3	114619;139	CGI:chr2:153477935-153478944	Island	3.64e-53	2.64e-80	5.02e-26	0.000152464
cg18005693	chr3	30894578	30894579	GADL1;GADL1	protein_coding;protein_coding	ENST00000282538.8;ENST00000454381.3	188;84	CGI:chr3:30894555-30894773	Island	8.38e+29	6872270000000	1.02e+47	0.00059802
cg18036888	chr5	139198272	139198273	SIL1;SIL1;SIL1;SIL1;SIL1;SIL1;SIL1	protein_coding;protein_coding;protein_coding;protein_coding;protein_coding;protein_coding;protein_coding	ENST00000265195.8;ENST00000394817.5;ENST00000440765.2;ENST00000505830.4;ENST00000507002.4;ENST00000508639.4;ENST00000509400.4	45;127;37;33;26;35;95263	CGI:chr5:139198181-139198517	Island	3.39e-25	3.86e-39	2.98e-11	0.000583068
cg18110578	chr10	49325948	49325949	C10orf71	protein_coding	ENST00000374144.6	26754	CGI:chr10:49326229-49326659	N_Shore	0.0260391	0.00320315	0.211677	0.000644281
cg18256790	chr17	8629632	8629633	MYH10;MYH10;MYH10;MYH10	protein_coding;protein_coding;protein_coding;protein_coding	ENST00000269243.7;ENST00000360416.6;ENST00000379980.7;ENST00000411957.1	1130;1130;1130;1086	CGI:chr17:8629686-8631615	N_Shore	1.2996e+06	397.029	4254021508	0.000651842
cg18554986	chr8	86514348	86514349	CPNE3;CPNE3;CPNE3;CPNE3;CPNE3;CPNE3;CPNE3;CPNE3;CPNE3;RMDN1;RMDN1	protein_coding;protein_coding;protein_coding;protein_coding;protein_coding;protein_coding;protein_coding;protein_coding;protein_coding;protein_coding;protein_coding	ENST00000198765.5;ENST00000517490.4;ENST00000522240.1;ENST00000523469.4;ENST00000620393.3;ENST00000621245.3;ENST00000621526.3;ENST00000621783.3;ENST00000622183.1;ENST00000523370.4;ENST00000523911.4	29517;-80;-215;-157;-91;-112;-96;-90;-99;10;-9	CGI:chr8:86514331-86515044	Island	3.22e-22	2.4e-34	4.3e-10	0.00051319
cg18605491	chr17	82037787	82037788	DCXR;DCXR;DCXR;DCXR;DCXR;DCXR;DCXR;DCXR;DCXR;DCXR;DCXR;DCXR;DCXR;DCXR;DCXR;DCXR;DCXR;DCXR;DCXR;DCXR;DCXR;RP13-650J16.1;RP13-650J16.1	protein_coding;protein_coding;protein_coding;protein_coding;protein_coding;protein_coding;protein_coding;protein_coding;protein_coding;protein_coding;protein_coding;protein_coding;protein_coding;protein_coding;protein_coding;protein_coding;protein_coding;protein_coding;protein_coding;protein_coding;protein_coding;antisense;antisense	ENST00000306869.5;ENST00000577286.4;ENST00000577532.4;ENST00000577712.4;ENST00000577996.1;ENST00000578273.4;ENST00000578885.4;ENST00000579004.1;ENST00000579155.1;ENST00000579334.4;ENST00000579821.4;ENST00000579842.4;ENST00000580320.4;ENST00000580750.4;ENST00000581584.4;ENST00000582074.4;ENST00000582613.4;ENST00000582900.4;ENST00000584318.1;ENST00000585085.1;ENST00000585164.2;ENST00000582558.1;ENS…	-54;-1151;-791;-106;-1205;-84;-105;-1374;-97;-105;-859;-799;-88;-89;-109;-858;-477;-99;-556;-444;-77;-245;-119	CGI:chr17:82036904-82037933	Island	6413390000000000	1.22172e+08	3.37e+23	5.99e-05
cg18615184	chr17	63601141	63601142	TACO1;TACO1	protein_coding;protein_coding	ENST00000258975.6;ENST00000581120.1	268;258	CGI:chr17:63600795-63601319	Island	9.58e-18	2.61e-27	3.52e-08	0.000488115
cg18651011	chr5	93618271	93618272	FAM172A	protein_coding	ENST00000395965.6	493365	CGI:chr5:93620614-93621634	N_Shelf	1462927264	6823.24	313657000000000	0.000753088
cg18730841	chr15	88913382	88913383	MFGE8;MFGE8;MFGE8;MFGE8;MFGE8;MFGE8;MFGE8;MFGE8;MFGE8;MFGE8	protein_coding;protein_coding;protein_coding;protein_coding;protein_coding;protein_coding;protein_coding;protein_coding;protein_coding;protein_coding	ENST00000268150.11;ENST00000268151.10;ENST00000542878.4;ENST00000557944.1;ENST00000558018.4;ENST00000558029.4;ENST00000558352.4;ENST00000558773.1;ENST00000559997.4;ENST00000566497.4	30;0;-2;-19;-2;-19;-2;-64;-2;0	CGI:chr15:88912958-88913599	Island	5.87e-54	2.32e-83	1.48e-24	0.00038753
cg18862641	chr14	23555856	23555857	RP11-66N24.4;RP11-66N24.4;THTPA;THTPA;THTPA;THTPA;THTPA;THTPA;THTPA;THTPA;ZFHX2	processed_transcript;processed_transcript;protein_coding;protein_coding;protein_coding;protein_coding;protein_coding;protein_coding;protein_coding;protein_coding;protein_coding	ENST00000553985.1;ENST00000556354.4;ENST00000288014.6;ENST00000404535.3;ENST00000554789.1;ENST00000554970.1;ENST00000555446.1;ENST00000556015.4;ENST00000556545.1;ENST00000557630.1;ENST00000412565.2	43038;44095;-167;-152;-439;-416;-133;-416;-1144;-281;337	CGI:chr14:23555797-23556368	Island	8.06e-28	3.36e-42	1.93e-13	0.000221591
cg18873914	chr7	139523477	139523478	CLEC2L;CLEC2L	protein_coding;protein_coding	ENST00000422142.5;ENST00000521281.1	-380;-606	CGI:chr7:139523688-139524323	N_Shore	4.15e-33	1.21e-49	1.42e-16	0.000123752
cg18972666	chr17	15341868	15341869	TEKT3;TEKT3;TEKT3;TEKT3;TEKT3	protein_coding;protein_coding;protein_coding;protein_coding;protein_coding	ENST00000395930.4;ENST00000395931.5;ENST00000539245.4;ENST00000539316.1;ENST00000543896.1	-226;-270;-270;-235;-274	CGI:chr17:15341388-15341809	S_Shore	2.89e-21	9.82e-33	8.52e-10	0.000448339
cg18978476	chr6	170553157	170553158	PSMB1;TBP;TBP;TBP;TBP;TBP;TBP	protein_coding;protein_coding;protein_coding;protein_coding;protein_coding;protein_coding;protein_coding	ENST00000262193.6;ENST00000230354.9;ENST00000392092.5;ENST00000421512.4;ENST00000423353.1;ENST00000540980.4;ENST00000616883.3	185;-1223;-1177;-1146;-1449;-1177;-1177	CGI:chr6:170553036-170553392	Island	8.65e+25	77859195414	9.62e+40	0.00072822
cg18984983	chr10	133529432	133529433	CYP2E1;CYP2E1;CYP2E1;CYP2E1;CYP2E1;CYP2E1;CYP2E1	protein_coding;protein_coding;protein_coding;protein_coding;protein_coding;protein_coding;protein_coding	ENST00000252945.6;ENST00000418356.1;ENST00000421586.4;ENST00000463117.5;ENST00000477500.4;ENST00000480558.1;ENST00000541080.4	2068;1934;1934;9025;1996;1352;1934	CGI:chr10:133527751-133529057	S_Shore	8872.71	79.8879	985444	0.00015506
cg19058189	chr17	2054796	2054797	HIC1;HIC1;HIC1;HIC1;HIC1;HIC1	protein_coding;protein_coding;protein_coding;protein_coding;protein_coding;protein_coding	ENST00000399849.4;ENST00000571875.2;ENST00000571990.1;ENST00000574370.1;ENST00000576444.1;ENST00000619757.3	-304;580;580;641;-1424;-304	CGI:chr17:2049625-2059334	Island	1.53e-17	9.88e-27	2.37e-08	0.000335399
cg19222080	chr17	63446150	63446151	CYB561;CYB561;CYB561;CYB561;CYB561;CYB561;CYB561;CYB561;CYB561;CYB561;CYB561	protein_coding;protein_coding;protein_coding;protein_coding;protein_coding;protein_coding;protein_coding;protein_coding;protein_coding;protein_coding;protein_coding	ENST00000360793.6;ENST00000392976.4;ENST00000448884.5;ENST00000577368.4;ENST00000577989.4;ENST00000578016.1;ENST00000578072.1;ENST00000582034.4;ENST00000582297.4;ENST00000583478.1;ENST00000584031.4	229;35;142;157;159;191;205;157;145;182;35	CGI:chr17:63445639-63447109	Island	1.25e-41	7.13e-62	2.19e-21	7.48e-05
cg19355182	chr19	10432334	10432335	PDE4A;PDE4A;PDE4A;PDE4A	protein_coding;protein_coding;protein_coding;protein_coding	ENST00000293683.8;ENST00000380702.5;ENST00000440014.5;ENST00000592685.4	1488;11678;-102;15560	CGI:chr19:10431986-10432444	Island	6.71e-43	7.29e-65	6.18e-21	0.000167673
cg19440670	chr3	197737220	197737221	FYTTD1;KIAA0226;KIAA0226;KIAA0226;KIAA0226;KIAA0226	protein_coding;protein_coding;protein_coding;protein_coding;protein_coding;protein_coding	ENST00000428738.4;ENST00000273582.8;ENST00000296343.8;ENST00000449205.1;ENST00000467303.4;ENST00000474214.2	40;12480;-500;-311;12508;-306	CGI:chr3:197736464-197737273	Island	6.28e+42	1.90699e+18	2.07e+67	0.000623209
cg19485873	chr19	48469077	48469078	CTC-273B12.5;CTC-273B12.5;CTC-273B12.5;CTC-273B12.7;CYTH2;CYTH2;CYTH2;CYTH2;CYTH2;CYTH2;CYTH2;CYTH2	antisense;antisense;antisense;protein_coding;protein_coding;protein_coding;protein_coding;protein_coding;protein_coding;protein_coding;protein_coding;protein_coding	ENST00000593476.1;ENST00000596497.4;ENST00000600650.1;ENST00000595676.1;ENST00000325139.8;ENST00000391881.6;ENST00000427476.3;ENST00000452733.5;ENST00000460595.4;ENST00000462117.4;ENST00000474049.1;ENST00000493260.4	617;68;431;3239;-558;-245;-132;44;-230;-275;-289;-271	CGI:chr19:48468968-48469900	Island	2.66e-33	4.71e-52	1.5e-14	0.000661977
cg19547141	chr11	118442600	118442601	KMT2A;KMT2A;KMT2A;KMT2A;KMT2A;KMT2A;KMT2A	protein_coding;protein_coding;protein_coding;protein_coding;protein_coding;protein_coding;protein_coding	ENST00000389506.8;ENST00000527869.5;ENST00000529852.1;ENST00000531904.5;ENST00000532204.4;ENST00000533790.1;ENST00000534358.4	6086;5837;5855;6089;5855;5837;6109	CGI:chr11:118434707-118436990	.	2931070000000	371749	2.31101e+19	0.00039568
cg19587105	chr1	222618544	222618545	MIA3;MIA3;MIA3	protein_coding;protein_coding;protein_coding	ENST00000344507.1;ENST00000344922.8;ENST00000470521.1	435;457;444	CGI:chr1:222618057-222618741	Island	5.29e-38	3.66e-60	7.65e-16	0.000977521
cg19684795	chr11	45286423	45286424	SYT13;SYT13;SYT13	protein_coding;protein_coding;protein_coding	ENST00000020926.6;ENST00000528101.1;ENST00000533332.1	-103;-498;-355	CGI:chr11:45285890-45286424	Island	4.37e+22	53844550761	3.54e+34	0.000194481
cg19871494	chr1	1374900	1374901	AURKAIP1;AURKAIP1;AURKAIP1;AURKAIP1;AURKAIP1;AURKAIP1	protein_coding;protein_coding;protein_coding;protein_coding;protein_coding;protein_coding	ENST00000321751.8;ENST00000338338.8;ENST00000338370.6;ENST00000378853.3;ENST00000489799.1;ENST00000496905.1	270;596;258;274;245;260	CGI:chr1:1373760-1375659	Island	1.59e-10	5.08e-16	4.99e-05	0.000476143
cg19886613	chr18	63422372	63422373	VPS4B;VPS4B;VPS4B;VPS4B;VPS4B	protein_coding;protein_coding;protein_coding;protein_coding;protein_coding	ENST00000238497.8;ENST00000588059.4;ENST00000589604.4;ENST00000591475.4;ENST00000591519.1	92;92;92;112;19	CGI:chr18:63422029-63423124	Island	8.77e-25	5.79e-39	1.33e-10	0.000883713
cg19903124	chr1	164558864	164558865	PBX1;PBX1;PBX1;PBX1;PBX1;PBX1;PBX1;PBX1;PBX1	protein_coding;protein_coding;protein_coding;protein_coding;protein_coding;protein_coding;protein_coding;protein_coding;protein_coding	ENST00000340699.6;ENST00000367897.4;ENST00000420696.5;ENST00000467023.4;ENST00000485769.4;ENST00000498497.2;ENST00000559240.4;ENST00000605467.1;ENST00000627490.1	-544;-960;-772;3279;-337;-960;-960;-1150;-881	CGI:chr1:164576303-164576680	.	5.76e+22	1603962752	2.07e+36	0.000998377
cg19974599	chr11	103109637	103109638	DYNC2H1;DYNC2H1;DYNC2H1	protein_coding;protein_coding;protein_coding	ENST00000334267.10;ENST00000375735.5;ENST00000398093.6	114;205;61	CGI:chr11:103091545-103092320	.	2.07e+22	1290846495	3.33e+35	0.000925763
cg19986472	chr17	43483947	43483948	DHX8;DHX8;DHX8;DHX8	protein_coding;protein_coding;protein_coding;protein_coding	ENST00000262415.6;ENST00000540306.4;ENST00000592258.4;ENST00000605777.1	-20;-17;81;-194	CGI:chr17:43483672-43484002	Island	6.22804e+19	687779310	5.64e+30	0.000398914
cg20078972	chr19	15281021	15281022	BRD4;BRD4;BRD4;BRD4;BRD4;BRD4;BRD4	protein_coding;protein_coding;protein_coding;protein_coding;protein_coding;protein_coding;protein_coding	ENST00000263377.5;ENST00000360016.8;ENST00000371835.7;ENST00000594841.4;ENST00000597315.4;ENST00000601941.1;ENST00000630599.1	-569;51525;-569;50886;51423;50887;51520	CGI:chr19:15238917-15239178	.	39.1453	4.73202	323.826	0.00066946
cg20122488	chr17	17493122	17493123	MED9	protein_coding	ENST00000268711.3	16135	CGI:chr17:17494934-17497032	N_Shore	0.000942182	3.01e-05	0.0294927	7.33e-05
cg20210501	chr12	120446333	120446334	AL021546.6;GATC;GATC;GATC;TRIAP1;TRIAP1	protein_coding;protein_coding;protein_coding;protein_coding;protein_coding;protein_coding	ENST00000551806.1;ENST00000229384.5;ENST00000548171.1;ENST00000551765.4;ENST00000302432.3;ENST00000546954.1	8134;-245;-112;-106;38;80	CGI:chr12:120446244-120446900	Island	1.8e+47	9.49e+20	3.41e+73	0.000424216
cg20291513	chr1	207053024	207053025	C4BPB;PFKFB2;PFKFB2;PFKFB2;PFKFB2;PFKFB2;PFKFB2;PFKFB2;YOD1	protein_coding;protein_coding;protein_coding;protein_coding;protein_coding;protein_coding;protein_coding;protein_coding;protein_coding	ENST00000451804.5;ENST00000367079.3;ENST00000367080.6;ENST00000411990.5;ENST00000464777.4;ENST00000468857.1;ENST00000545806.4;ENST00000618513.3;ENST00000367084.1	46178;-288;-237;18607;-252;-260;18657;18607;-43	CGI:chr1:207052936-207053497	Island	25418.5	139.858	4.6197e+06	0.000132786
cg20303232	chr11	114399841	114399842	C11orf71;C11orf71;RBM7;RBM7;RBM7;RBM7;RBM7;RBM7;RBM7;RBM7;RBM7;RP11-212D19.4	protein_coding;protein_coding;protein_coding;protein_coding;protein_coding;protein_coding;protein_coding;protein_coding;protein_coding;protein_coding;protein_coding;protein_coding	ENST00000325636.6;ENST00000623205.2;ENST00000375490.8;ENST00000538134.1;ENST00000540163.4;ENST00000541475.4;ENST00000542140.4;ENST00000544313.4;ENST00000544582.1;ENST00000545678.1;ENST00000624815.2;ENST00000544347.1	577;671;-689;-860;-190;-767;-826;-773;-826;-834;-689;-842	CGI:chr11:114400077-114400968	N_Shore	23593497241	76271.1	7298350000000000	0.000213183
cg20318713	chr1	45340052	45340053	MUTYH;MUTYH;MUTYH;MUTYH;MUTYH;MUTYH;MUTYH;MUTYH;MUTYH;MUTYH;MUTYH;MUTYH;MUTYH;MUTYH;MUTYH;MUTYH;MUTYH;MUTYH;MUTYH;MUTYH;MUTYH;MUTYH;MUTYH;MUTYH;MUTYH;MUTYH;MUTYH;MUTYH;MUTYH;MUTYH;MUTYH;TOE1;TOE1;TOE1;TOE1;TOE1	protein_coding;protein_coding;protein_coding;protein_coding;protein_coding;protein_coding;protein_coding;protein_coding;protein_coding;protein_coding;protein_coding;protein_coding;protein_coding;protein_coding;protein_coding;protein_coding;protein_coding;protein_coding;protein_coding;protein_coding;protein_coding;protein_coding;protein_coding;protein_coding;protein_coding;protein_coding;protein_c…	ENST00000354383.9;ENST00000355498.5;ENST00000372098.6;ENST00000372104.4;ENST00000372110.6;ENST00000372115.6;ENST00000412971.4;ENST00000435155.1;ENST00000448481.4;ENST00000450313.4;ENST00000456914.5;ENST00000461495.4;ENST00000462387.4;ENST00000467940.4;ENST00000470256.4;ENST00000474703.1;ENST00000475516.4;ENST00000476789.4;ENST00000479746.5;ENST00000481139.4;ENST00000481571.4;ENST00000483127.1;ENS…	29;64;337;-116;337;419;330;-51;-116;419;-97;364;381;336;-41;40;29;381;-96;364;337;-106;346;-109;-56;-96;363;-105;396;112;184;381;-1245;-124;-1;-170	CGI:chr1:45339892-45340311	Island	8.67e-23	4.82e-35	1.56e-10	0.000417961
cg20419072	chr6	53349232	53349233	ELOVL5;ELOVL5;ELOVL5;ELOVL5;ELOVL5;ELOVL5;ELOVL5;RP3-483K16.4	protein_coding;protein_coding;protein_coding;protein_coding;protein_coding;protein_coding;protein_coding;lincRNA	ENST00000304434.9;ENST00000370913.5;ENST00000370918.7;ENST00000465983.4;ENST00000485336.4;ENST00000486973.1;ENST00000542638.4;ENST00000605281.1	-224;-305;-52;-281;-258;-281;-52;-927	CGI:chr6:53347819-53349245	Island	5.56e-15	2.5e-23	1.24e-06	0.000816412
cg20670274	chr8	731577	731578	ERICH1;ERICH1;ERICH1	protein_coding;protein_coding;protein_coding	ENST00000262109.7;ENST00000518277.1;ENST00000522706.4	-337;6530;-379	CGI:chr8:730915-731731	Island	1.51e-56	1.17e-88	1.94e-24	0.000655773
cg20681931	chr6	10722819	10722820	TMEM14C;TMEM14C;TMEM14C;TMEM14C	protein_coding;protein_coding;protein_coding;protein_coding	ENST00000229563.5;ENST00000466421.4;ENST00000467415.4;ENST00000541412.4	-157;-291;-307;-97	CGI:chr6:10722789-10723376	Island	4.78e-38	4.15e-58	5.52e-18	0.000266315
cg20773694	chr1	153922848	153922849	GATAD2B	protein_coding	ENST00000368655.4	128	CGI:chr1:153922361-153922810	S_Shore	3.11e-30	2.05e-47	4.71e-13	0.000762028
cg20878190	chr17	45132686	45132687	ACBD4;ACBD4;ACBD4;ACBD4;ACBD4;ACBD4;PLCD3;PLCD3;PLCD3;PLCD3	protein_coding;protein_coding;protein_coding;protein_coding;protein_coding;protein_coding;protein_coding;protein_coding;protein_coding;protein_coding	ENST00000431281.4;ENST00000586279.1;ENST00000587111.4;ENST00000587976.4;ENST00000591859.4;ENST00000619916.3;ENST00000538093.1;ENST00000544446.1;ENST00000590644.4;ENST00000619929.3	85;56;80;85;54;85;528;-167;669;-187	CGI:chr17:45131980-45133379	Island	1.66e-28	5.8e-45	4.78e-12	0.000939429
cg21019253	chr20	18059157	18059158	OVOL2;OVOL2;OVOL2;OVOL2;RP4-726N1.2	protein_coding;protein_coding;protein_coding;protein_coding;antisense	ENST00000278780.6;ENST00000483661.4;ENST00000486776.4;ENST00000494030.1;ENST00000429853.1	-1279;-106;32;32;-337	CGI:chr20:18058888-18059284	Island	2.2e-27	1.51e-41	3.21e-13	0.000225481
cg21050392	chr11	125888251	125888252	HYLS1;HYLS1;HYLS1	protein_coding;protein_coding;protein_coding	ENST00000356438.6;ENST00000425380.5;ENST00000526028.1	4636;1190;468	CGI:chr11:125887160-125888212	S_Shore	1.49685e+07	5379.15	41652779715	4.45e-05
cg21063030	chr5	128083232	128083233	LINC01184;LINC01184;LINC01184;LINC01184;LINC01184;LINC01184;LINC01184;LINC01184;LINC01184;SLC12A2;SLC12A2;SLC12A2;SLC12A2	lincRNA;lincRNA;lincRNA;lincRNA;lincRNA;lincRNA;lincRNA;lincRNA;lincRNA;protein_coding;protein_coding;protein_coding;protein_coding	ENST00000499346.5;ENST00000501173.5;ENST00000501652.4;ENST00000501702.5;ENST00000508353.4;ENST00000508878.4;ENST00000514409.4;ENST00000514573.4;ENST00000606251.1;ENST00000262461.5;ENST00000343225.4;ENST00000509205.4;ENST00000628403.1	-131;-156;-257;-157;-350;-271;-203;-141;-59;-535;-617;-560;-560	CGI:chr5:128082902-128084820	Island	1.55e-31	1.64e-47	1.46e-15	0.000156863
cg21092834	chr11	107591995	107591996	ELMOD1;ELMOD1;ELMOD1;ELMOD1;ELMOD1;ELMOD1	protein_coding;protein_coding;protein_coding;protein_coding;protein_coding;protein_coding	ENST00000265840.10;ENST00000443271.2;ENST00000524378.4;ENST00000527036.1;ENST00000529675.1;ENST00000531234.4	764;745;588;96;249;903	CGI:chr11:107591093-107591922	S_Shore	62675253090	24944.1	1.57479e+17	0.000944748
cg21190381	chr2	53767626	53767627	CHAC2;GPR75-ASB3;GPR75-ASB3;GPR75-ASB3;GPR75-ASB3;GPR75-ASB3;GPR75-ASB3;GPR75-ASB3;GPR75-ASB3;GPR75-ASB3;GPR75-ASB3;GPR75-ASB3;GPR75-ASB3	protein_coding;protein_coding;protein_coding;protein_coding;protein_coding;protein_coding;protein_coding;protein_coding;protein_coding;protein_coding;protein_coding;protein_coding;protein_coding	ENST00000295304.4;ENST00000263634.6;ENST00000352846.4;ENST00000394717.3;ENST00000406625.5;ENST00000406687.4;ENST00000414369.2;ENST00000459916.1;ENST00000470916.4;ENST00000482134.4;ENST00000482829.4;ENST00000489508.4;ENST00000498475.2	-167;19317;92408;19384;92535;19319;19985;92295;19224;-98;621;-99;92365	CGI:chr2:53767754-53768032	N_Shore	7.7e+24	16000804176	3.7e+39	0.000893273
cg21211020	chr8	85220456	85220457	C8orf59;C8orf59;C8orf59;C8orf59;C8orf59;C8orf59;C8orf59;C8orf59;C8orf59;C8orf59;C8orf59;CA13;CA13;CA13	protein_coding;protein_coding;protein_coding;protein_coding;protein_coding;protein_coding;protein_coding;protein_coding;protein_coding;protein_coding;protein_coding;protein_coding;protein_coding;protein_coding	ENST00000321777.5;ENST00000518786.1;ENST00000521286.1;ENST00000523245.1;ENST00000523281.4;ENST00000545322.4;ENST00000612809.3;ENST00000612977.3;ENST00000614462.3;ENST00000615697.3;ENST00000619594.3;ENST00000517298.4;ENST00000517831.4;ENST00000522631.1	-116;-61;-81;-41;-1133;-34;-80;-71;-88;-102;-81;-161;-132;-472	CGI:chr8:85220192-85220774	Island	1.16e+50	1.08e+27	1.24e+73	2.04e-05
cg21235078	chr9	132770587	132770588	AK8;AK8;AK8;RP11-295G24.5	protein_coding;protein_coding;protein_coding;sense_intronic	ENST00000298545.3;ENST00000476719.1;ENST00000477396.4;ENST00000451318.1	108191;108191;108191;-374	CGI:chr9:132770054-132770375	S_Shore	2.86e-20	9.86e-32	8.27e-09	0.000831542
cg21594567	chr8	145002993	145002994	ZNF252P;ZNF252P;ZNF252P;ZNF252P;ZNF252P;ZNF252P;ZNF252P-AS1	unitary_pseudogene;unitary_pseudogene;unitary_pseudogene;unitary_pseudogene;unitary_pseudogene;unitary_pseudogene;antisense	ENST00000426361.5;ENST00000527222.4;ENST00000528327.1;ENST00000528392.4;ENST00000529315.2;ENST00000534037.5;ENST00000527067.1	-98;-97;-142;-97;-111;-117;181	CGI:chr8:145002560-145003535	Island	5.73e-24	1.19e-37	2.75e-10	0.000869868
cg21844856	chr8	74984410	74984411	CRISPLD1;CRISPLD1;CRISPLD1	protein_coding;protein_coding;protein_coding	ENST00000262207.7;ENST00000519798.1;ENST00000520277.1	-106;-193;-219	CGI:chr8:74984293-74984881	Island	3.54e-26	4.92e-40	2.56e-12	0.000318845
cg21845713	chr11	125888211	125888212	HYLS1;HYLS1;HYLS1	protein_coding;protein_coding;protein_coding	ENST00000356438.6;ENST00000425380.5;ENST00000526028.1	4596;1150;428	CGI:chr11:125887160-125888212	Island	32931.8	182.321	5.94832e+06	8.73e-05
cg21868211	chr19	36850176	36850177	ZNF345;ZNF345;ZNF345;ZNF345;ZNF345;ZNF345;ZNF345;ZNF345;ZNF345;ZNF345;ZNF345;ZNF345;ZNF790;ZNF790;ZNF790;ZNF790	protein_coding;protein_coding;protein_coding;protein_coding;protein_coding;protein_coding;protein_coding;protein_coding;protein_coding;protein_coding;protein_coding;protein_coding;protein_coding;protein_coding;protein_coding;protein_coding	ENST00000331800.7;ENST00000420450.4;ENST00000432005.5;ENST00000526123.4;ENST00000529555.1;ENST00000532141.4;ENST00000534729.4;ENST00000586646.1;ENST00000586933.4;ENST00000589046.1;ENST00000612719.3;ENST00000614069.3;ENST00000528994.4;ENST00000586323.4;ENST00000613249.3;ENST00000614179.3	-1476;-715;-755;-720;-988;-703;-1480;-1484;-701;-186;-1476;-701;138;612;612;92	CGI:chr19:36850016-36850360	Island	5.01e-21	4.23e-32	5.94e-10	0.000326954
cg21886612	chr19	8209629	8209630	CERS4;CERS4;CERS4;CERS4;CERS4;CERS4;CERS4;CERS4;CERS4;CERS4;CERS4;CERS4;ELAVL1	protein_coding;protein_coding;protein_coding;protein_coding;protein_coding;protein_coding;protein_coding;protein_coding;protein_coding;protein_coding;protein_coding;protein_coding;protein_coding	ENST00000251363.8;ENST00000558268.4;ENST00000558331.4;ENST00000558501.4;ENST00000559336.4;ENST00000559450.4;ENST00000559490.4;ENST00000560412.1;ENST00000561008.4;ENST00000561053.4;ENST00000595722.4;ENST00000600912.4;ENST00000351593.8	275;325;315;197;257;272;288;-6;2892;302;245;252;235413	CGI:chr19:8209357-8210161	Island	1.49e-14	2.76e-22	8.03e-07	0.000456709
cg21916655	chr1	244461219	244461220	C1orf101;C1orf101;C1orf101;C1orf101;C1orf101;C1orf101;C1orf101;C1orf101	protein_coding;protein_coding;protein_coding;protein_coding;protein_coding;protein_coding;protein_coding;protein_coding	ENST00000366531.6;ENST00000366533.7;ENST00000366534.7;ENST00000428042.1;ENST00000460986.4;ENST00000464170.1;ENST00000473875.4;ENST00000478554.4	-153;-170;-158;-193;-158;-202;6841;-186	CGI:chr1:244461199-244461618	Island	1.00831e+06	295.634	3439026299	0.00086628
cg21962918	chr5	134758764	134758765	DDX46;DDX46;DDX46;DDX46	protein_coding;protein_coding;protein_coding;protein_coding	ENST00000354283.7;ENST00000452510.5;ENST00000507392.4;ENST00000628477.1	-41;-18;-16;-8	CGI:chr5:134758479-134759081	Island	7.35e-24	5.44e-37	9.93e-11	0.000554342
cg21973248	chr5	138213347	138213348	CDC23;CDC23;CDC23;CDC23;CDC23;CDC23	protein_coding;protein_coding;protein_coding;protein_coding;protein_coding;protein_coding	ENST00000394884.6;ENST00000394886.5;ENST00000482948.4;ENST00000483961.5;ENST00000505120.1;ENST00000511383.4	-3;-3;-131;-23;-23;-42	CGI:chr5:138241810-138242282	.	3e+34	1.9161e+16	4.71e+52	0.000204094
cg22027408	chr19	12791639	12791640	HOOK2;HOOK2;JUNB	protein_coding;protein_coding;protein_coding	ENST00000589765.1;ENST00000593143.4;ENST00000302754.5	81102;944;142	CGI:chr19:12789590-12794140	Island	2.81e-44	8.3e-66	9.48e-23	7.34e-05
cg22156811	chr19	12655443	12655444	MAN2B1;MAN2B1;MAN2B1;MAN2B1;MAN2B1;MAN2B1;MAN2B1	protein_coding;protein_coding;protein_coding;protein_coding;protein_coding;protein_coding;protein_coding	ENST00000221363.7;ENST00000433513.4;ENST00000456935.5;ENST00000466794.4;ENST00000593686.1;ENST00000595880.4;ENST00000596591.1	11292;1793;11300;11241;2032;1937;1136	CGI:chr19:12656935-12657527	N_Shore	2.29e-07	1.5e-10	0.000347307	4.3e-05
cg22178761	chr5	1008713	1008714	NKD2;NKD2	protein_coding;protein_coding	ENST00000274150.4;ENST00000296849.8	-250;-117	CGI:chr5:1008600-1009924	Island	1.28e-38	4.63e-61	3.56e-16	0.000935713
cg22350777	chr19	40426036	40426037	CTC-492K19.7;SERTAD1	lincRNA;protein_coding	ENST00000614440.1;ENST00000357949.4	-80;-10	CGI:chr19:40425354-40426206	Island	1.73e-19	3.54e-30	8.44e-09	0.000580744
cg22528044	chr2	166376169	166376170	SCN9A;SCN9A	protein_coding;protein_coding	ENST00000303354.9;ENST00000409672.4	-181;-175	CGI:chr2:166375878-166376201	Island	2.51e+30	26601800000000	2.38e+47	0.000448124
cg22578433	chr6	42049616	42049617	CCND3;CCND3;CCND3;CCND3;CCND3;CCND3;CCND3;CCND3;CCND3;CCND3;CCND3;CCND3;CCND3;CCND3;CCND3;CCND3;TAF8;TAF8;TAF8;TAF8;TAF8;TAF8;TAF8;TAF8;TAF8;TAF8	protein_coding;protein_coding;protein_coding;protein_coding;protein_coding;protein_coding;protein_coding;protein_coding;protein_coding;protein_coding;protein_coding;protein_coding;protein_coding;protein_coding;protein_coding;protein_coding;protein_coding;protein_coding;protein_coding;protein_coding;protein_coding;protein_coding;protein_coding;protein_coding;protein_coding;protein_coding	ENST00000372988.7;ENST00000415497.5;ENST00000502771.1;ENST00000505672.4;ENST00000505884.4;ENST00000508143.4;ENST00000510503.4;ENST00000511161.4;ENST00000511642.4;ENST00000511686.4;ENST00000512381.1;ENST00000513956.4;ENST00000514382.4;ENST00000514588.1;ENST00000612455.1;ENST00000616010.3;ENST00000372977.6;ENST00000372978.6;ENST00000372982.7;ENST00000456846.5;ENST00000465926.4;ENST00000472818.4;ENS…	-647;-721;-929;-939;-925;-927;-907;-925;742;-911;-913;-925;-927;-927;-1081;-721;-909;-898;-907;-907;-1261;-909;-1309;-924;-916;-907	CGI:chr6:42048505-42048993	S_Shore	4.76e-05	1.66e-07	0.0136983	0.000570624
cg22708290	chr12	55974442	55974443	PMEL;RAB5B;RAB5B;RAB5B;RAB5B;RAB5B;RAB5B;RAB5B;RAB5B	protein_coding;protein_coding;protein_coding;protein_coding;protein_coding;protein_coding;protein_coding;protein_coding;protein_coding	ENST00000549233.2;ENST00000360299.8;ENST00000448789.2;ENST00000546810.1;ENST00000548068.4;ENST00000549505.4;ENST00000549915.4;ENST00000551459.4;ENST00000553116.4	-1124;430;340;363;357;367;344;340;528	CGI:chr12:55974099-55974388	S_Shore	13950800000000	876960	2.22e+20	0.000347054
cg22871604	chr1	25819705	25819706	MTFR1L;MTFR1L;MTFR1L;MTFR1L;MTFR1L;MTFR1L;MTFR1L;MTFR1L;MTFR1L;MTFR1L;MTFR1L;MTFR1L;MTFR1L;MTFR1L;MTFR1L;MTFR1L;MTFR1L;MTFR1L;MTFR1L;MTFR1L;RP1-317E23.3;RP1-317E23.3;RP1-317E23.3;RP1-317E23.6;RP1-317E23.6	protein_coding;protein_coding;protein_coding;protein_coding;protein_coding;protein_coding;protein_coding;protein_coding;protein_coding;protein_coding;protein_coding;protein_coding;protein_coding;protein_coding;protein_coding;protein_coding;protein_coding;protein_coding;protein_coding;protein_coding;antisense;antisense;antisense;protein_coding;protein_coding	ENST00000374300.6;ENST00000374301.6;ENST00000374303.5;ENST00000374307.8;ENST00000424294.4;ENST00000464008.5;ENST00000469815.4;ENST00000472643.4;ENST00000474295.4;ENST00000478284.4;ENST00000488327.5;ENST00000494293.1;ENST00000524618.4;ENST00000525713.4;ENST00000526158.4;ENST00000526894.4;ENST00000528624.4;ENST00000529116.4;ENST00000530599.4;ENST00000533762.4;ENST00000442055.4;ENST00000453649.1;ENS…	-1124;-489;-202;-299;1064;-528;-274;-236;-225;-277;-235;-251;-282;-489;-739;-275;-484;-225;-1058;-222;68;39;1093;5731;8234	CGI:chr1:25819631-25820884	Island	3887950000000000	7.20766e+07	2.1e+23	7.76e-05
cg23345097	chr3	119579508	119579509	ADPRH;ADPRH;ADPRH;ADPRH;ADPRH;ADPRH;RP11-190C22.9	protein_coding;protein_coding;protein_coding;protein_coding;protein_coding;protein_coding;antisense	ENST00000357003.6;ENST00000471850.1;ENST00000478399.4;ENST00000478927.4;ENST00000481816.4;ENST00000485496.1;ENST00000609385.1	-169;43;239;-83;74;-21;143	CGI:chr3:119579437-119580136	Island	8.79e-40	1.48e-61	5.21e-18	0.000438529
cg23356505	chr6	144291876	144291877	UTRN;UTRN	protein_coding;protein_coding	ENST00000367545.6;ENST00000433557.1	46;6174	CGI:chr6:144284790-144287144	.	0.000584621	8.76e-06	0.0390338	0.00051458
cg23411728	chr14	22871924	22871925	LRP10;LRP10;LRP10	protein_coding;protein_coding;protein_coding	ENST00000359591.7;ENST00000546834.4;ENST00000553002.1	310;-381;-1162	CGI:chr14:22871645-22872283	Island	1.28e-21	3.4e-33	4.82e-10	0.000404012
cg23503796	chr19	8321037	8321038	ELAVL1;NDUFA7;NDUFA7;NDUFA7;NDUFA7;NDUFA7;NDUFA7;RPS28;RPS28;RPS28;RPS28	protein_coding;protein_coding;protein_coding;protein_coding;protein_coding;protein_coding;protein_coding;protein_coding;protein_coding;protein_coding;protein_coding	ENST00000351593.8;ENST00000301457.2;ENST00000593729.4;ENST00000595856.4;ENST00000598884.1;ENST00000601101.4;ENST00000602059.1;ENST00000417088.2;ENST00000449223.3;ENST00000600659.2;ENST00000602140.1	124005;360;339;339;343;339;-1476;-598;-122;-464;-459	CGI:chr19:8321198-8322088	N_Shore	5.85e-30	2.92e-47	1.17e-12	0.000927239
cg23635580	chr17	43398746	43398747	ARL4D	protein_coding	ENST00000320033.4	-214	CGI:chr17:43398852-43399347	N_Shore	5.83e+25	126974000000	2.68e+40	0.000572594
cg23671665	chr7	139359628	139359629	LUC7L2	protein_coding;protein_coding;protein_coding;protein_coding;protein_coding;protein_coding;protein_coding;antisense	ENST00000354926.7;ENST00000435096.1;ENST00000456182.4;ENST00000541170.6;ENST00000608368.4;ENST00000619796.3;ENST00000541515.3;ENST00000608266.1	-281;-281;-285;19268;115;-219;18267;-61	CGI:chr7:139359139-139360732	Island	2.42e-38	4.28e-57	1.37e-19	8.45e-05
cg23715682	chr14	50396325	50396326	CDKL1;CDKL1;CDKL1;CDKL1;CDKL1;CDKL1;RP11-247L20.3	protein_coding;protein_coding;protein_coding;protein_coding;protein_coding;protein_coding;lincRNA	ENST00000216378.2;ENST00000356146.4;ENST00000395834.4;ENST00000530553.1;ENST00000531052.1;ENST00000534566.1;ENST00000556713.1	1080;20137;-425;557;-248;562;-689	CGI:chr14:50396370-50397164	N_Shore	7.05e+46	4.5e+23	1.1e+70	7.54e-05
cg23815915	chr6	27473205	27473206	ZNF184;ZNF184	protein_coding;protein_coding	ENST00000211936.9;ENST00000377419.1	-86;-523	CGI:chr6:27472834-27473286	Island	1.91e+27	130931000000	2.78e+43	0.000939644
cg23835894	chr22	30289675	30289676	GATSL3;GATSL3;GATSL3;GATSL3;GATSL3;GATSL3;GATSL3;GATSL3;GATSL3;GATSL3;GATSL3;GATSL3;RP1-130H16.18;RP1-130H16.18;RP1-130H16.18;RP1-130H16.18;RP1-130H16.18	protein_coding;protein_coding;protein_coding;protein_coding;protein_coding;protein_coding;protein_coding;protein_coding;protein_coding;protein_coding;protein_coding;protein_coding;protein_coding;protein_coding;protein_coding;protein_coding;protein_coding	ENST00000404953.6;ENST00000407689.6;ENST00000415484.4;ENST00000421236.4;ENST00000425691.4;ENST00000440704.4;ENST00000440839.4;ENST00000463795.4;ENST00000471480.5;ENST00000492159.4;ENST00000497605.5;ENST00000498572.1;ENST00000330168.8;ENST00000418047.4;ENST00000434291.4;ENST00000434987.4;ENST00000447976.1	-67;-47;-169;-52;-134;-178;-105;-143;-128;-495;-143;-128;6169;9808;9808;9802;9808	CGI:chr22:30289206-30289915	Island	8.74e-33	3.55e-51	2.15e-14	0.000634579
cg23888281	chr1	45011090	45011091	HECTD3;UROD;UROD;UROD;UROD;UROD;UROD;UROD;UROD;UROD;UROD;UROD	protein_coding;protein_coding;protein_coding;protein_coding;protein_coding;protein_coding;protein_coding;protein_coding;protein_coding;protein_coding;protein_coding;protein_coding	ENST00000372172.4;ENST00000246337.7;ENST00000434478.4;ENST00000460334.4;ENST00000460906.4;ENST00000461035.4;ENST00000462688.4;ENST00000463092.4;ENST00000490385.4;ENST00000491300.4;ENST00000491773.4;ENST00000494399.4	240;-1058;-1157;-1169;-1179;-1123;-1176;-1096;-1179;-1127;-1073;-1163	CGI:chr1:45010553-45011350	Island	2.6e-30	6.81e-47	9.94e-14	0.000470751
cg23933345	chr1	113904712	113904713	AP4B1;AP4B1;AP4B1;AP4B1;AP4B1;AP4B1;AP4B1;AP4B1;AP4B1;DCLRE1B;DCLRE1B	protein_coding;protein_coding;protein_coding;protein_coding;protein_coding;protein_coding;protein_coding;protein_coding;protein_coding;protein_coding;protein_coding	ENST00000256658.7;ENST00000369564.4;ENST00000369567.4;ENST00000369569.4;ENST00000369571.2;ENST00000432415.4;ENST00000484201.4;ENST00000489092.4;ENST00000489499.4;ENST00000369563.3;ENST00000466480.1	359;490;117;287;326;309;345;133;122;-430;-698	CGI:chr1:113904832-113905402	N_Shore	3.77e+37	8.87291e+17	1.6e+57	0.000175317
cg23941434	chr5	147782598	147782599	JAKMIP2;JAKMIP2;JAKMIP2;JAKMIP2	protein_coding;protein_coding;protein_coding;protein_coding	ENST00000265272.8;ENST00000333010.6;ENST00000507386.4;ENST00000616793.3	178;171;-55;251	CGI:chr5:147509187-147510165	.	6.32572e+16	9.61114e+06	4.16e+26	0.000796854
cg23979971	chr5	139342264	139342265	PAIP2;PAIP2;PAIP2;PAIP2;PAIP2;PAIP2;PAIP2;PAIP2	protein_coding;protein_coding;protein_coding;protein_coding;protein_coding;protein_coding;protein_coding;protein_coding	ENST00000265192.7;ENST00000394795.5;ENST00000507415.1;ENST00000507755.4;ENST00000510080.1;ENST00000510409.1;ENST00000511381.1;ENST00000511706.4	431;-179;344;676;-188;406;401;385	CGI:chr5:139341644-139342559	Island	4.31e-22	1.93e-34	9.62e-10	0.000695977
cg24011198	chr14	92794317	92794318	GOLGA5	protein_coding	ENST00000163416.5	85	CGI:chr14:92793962-92794579	Island	6.68e-26	1.19e-40	3.74e-11	0.00082095
cg24052148	chr19	4066936	4066937	ZBTB7A;ZBTB7A	protein_coding;protein_coding	ENST00000322357.7;ENST00000601588.1	10;-1203	CGI:chr19:4064088-4067982	Island	2.66e-32	7.48e-47	9.45e-18	2.11e-05
cg24106686	chr17	47694204	47694205	TBKBP1;TBKBP1;TBKBP1;TBKBP1	protein_coding;protein_coding;protein_coding;protein_coding	ENST00000361722.6;ENST00000537587.5;ENST00000578982.4;ENST00000622396.1	-1061;-416;122;-1482	CGI:chr17:47693741-47695627	Island	2.50521e+17	1.9044e+07	3.3e+27	0.000751739
cg24290286	chr11	17352565	17352566	NCR3LG1;NCR3LG1	protein_coding;protein_coding	ENST00000338965.7;ENST00000530403.1	838;665	CGI:chr11:17351472-17352118	S_Shore	8.35493e+08	14882.7	46903500000000	0.00023143
cg24441627	chr12	124994322	124994323	BRI3BP	protein_coding	ENST00000341446.8	621	CGI:chr12:124993517-124994303	S_Shore	1.51e-34	1.56e-54	1.47e-14	0.000912179
cg24529941	chr4	145179666	145179667	OTUD4;OTUD4;OTUD4;OTUD4;OTUD4;OTUD4;OTUD4	protein_coding;protein_coding;protein_coding;protein_coding;protein_coding;protein_coding;protein_coding	ENST00000447906.5;ENST00000454497.5;ENST00000455611.5;ENST00000504501.1;ENST00000505976.4;ENST00000509985.1;ENST00000514973.4	496;15;-24;-54;263;-32;15	CGI:chr4:145179602-145180903	Island	2.93e-23	2.11e-36	4.08e-10	0.000779062
cg24603490	chr12	47080212	47080213	AMIGO2;AMIGO2;AMIGO2;PCED1B;PCED1B	protein_coding;protein_coding;protein_coding;protein_coding;protein_coding	ENST00000266581.4;ENST00000429635.1;ENST00000550413.1;ENST00000432328.2;ENST00000546455.4	-346;-260;-569;608;608	CGI:chr12:47079394-47080337	Island	28265022816	43685.1	1.8288e+16	0.00042332
cg24759658	chr12	71839561	71839562	TBC1D15;TBC1D15;TBC1D15;TBC1D15;TBC1D15;TBC1D15;TBC1D15;TBC1D15;TBC1D15;TBC1D15;TBC1D15;TBC1D15	protein_coding;protein_coding;protein_coding;protein_coding;protein_coding;protein_coding;protein_coding;protein_coding;protein_coding;protein_coding;protein_coding;protein_coding	ENST00000319106.11;ENST00000462788.5;ENST00000468049.2;ENST00000472611.5;ENST00000474468.4;ENST00000482439.5;ENST00000485960.5;ENST00000491063.4;ENST00000498482.4;ENST00000546932.4;ENST00000549402.4;ENST00000550746.4	-199;-199;-203;-199;-199;-147;-199;-199;-199;-218;-199;-158	CGI:chr12:71839543-71839855	Island	2.54212e+16	3.89547e+07	1.66e+25	0.000264546
cg24774891	chr17	3964553	3964554	ATP2A3;ATP2A3;ATP2A3;ATP2A3;ATP2A3;ATP2A3;ATP2A3	protein_coding;protein_coding;protein_coding;protein_coding;protein_coding;protein_coding;protein_coding	ENST00000309890.10;ENST00000352011.6;ENST00000359983.6;ENST00000397035.6;ENST00000397041.6;ENST00000397043.6;ENST00000574202.1	-88;-206;-261;-133;-133;-137;-316	CGI:chr17:3963765-3964801	Island	9.33717e+07	5898.69	1478000000000	0.000199346
cg24826527	chr7	51316392	51316393	COBL;COBL;COBL;COBL;COBL	protein_coding;protein_coding;protein_coding;protein_coding;protein_coding	ENST00000265136.10;ENST00000395540.5;ENST00000395542.5;ENST00000441453.4;ENST00000449281.1	408;427;427;373;80	CGI:chr7:51315614-51317241	Island	1711570500	5662.31	517364000000000	0.000959459
cg24853724	chr7	28957787	28957788	AC005013.5;TRIL	lincRNA;protein_coding	ENST00000436594.1;ENST00000539664.2	119;506	CGI:chr7:28955615-28958925	Island	4083.26	37.9216	439671	0.000496221
cg25103492	chr5	44388856	44388857	FGF10;FGF10;FGF10-AS1	protein_coding;protein_coding;antisense	ENST00000264664.4;ENST00000513107.1;ENST00000502457.1	-58;851;123	CGI:chr5:44808945-44809590	.	3.56e+28	1.35073e+16	9.38e+40	6.63e-06
cg25108743	chr14	52951598	52951599	FERMT2;FERMT2;FERMT2;FERMT2;FERMT2;FERMT2;FERMT2	protein_coding;protein_coding;protein_coding;protein_coding;protein_coding;protein_coding;protein_coding	ENST00000341590.6;ENST00000343279.7;ENST00000395631.5;ENST00000399304.6;ENST00000553373.4;ENST00000554712.4;ENST00000557562.1	-500;-605;-562;-579;-1029;838;-686	CGI:chr14:52950390-52951621	Island	626937000000000	3.23155e+06	1.22e+23	0.00046638
cg25207721	chr1	227563854	227563855	ZNF678;ZNF678;ZNF678;ZNF678	protein_coding;protein_coding;protein_coding;protein_coding	ENST00000343776.8;ENST00000440339.1;ENST00000465266.1;ENST00000608949.4	310;273;302;310	CGI:chr1:227563708-227563934	Island	681489000000000	2.10198e+07	2.21e+22	0.000108472
cg25360929	chr19	55166351	55166352	CTD-2587H24.5;DNAAF3;DNAAF3;DNAAF3;DNAAF3;DNAAF3;DNAAF3;DNAAF3;DNAAF3;DNAAF3;DNAAF3;DNAAF3;snoU13	antisense;protein_coding;protein_coding;protein_coding;protein_coding;protein_coding;protein_coding;protein_coding;protein_coding;protein_coding;protein_coding;protein_coding;snoRNA	ENST00000591665.1;ENST00000391720.7;ENST00000455045.4;ENST00000524407.5;ENST00000526003.4;ENST00000527223.5;ENST00000528412.4;ENST00000528476.1;ENST00000532817.4;ENST00000534170.4;ENST00000534214.1;ENST00000586877.1;ENST00000459370.1	7411;301;372;202;226;300;271;372;290;226;226;290;-821	CGI:chr19:55166152-55166399	Island	6.27e-38	5.89e-58	6.67e-18	0.000271683
cg25390656	chr10	91220793	91220794	PCGF5;PCGF5;PCGF5;PCGF5;PCGF5	protein_coding;protein_coding;protein_coding;protein_coding;protein_coding	ENST00000336126.5;ENST00000490164.1;ENST00000496708.1;ENST00000543648.4;ENST00000614189.3	4;9;615;641;57780	CGI:chr10:91220625-91221208	Island	4.38e-18	4.18e-28	4.59e-08	0.000685317
cg25465019	chr1	87328498	87328499	LMO4;LMO4	protein_coding;protein_coding	ENST00000370544.8;ENST00000495705.4	29;-602	CGI:chr1:87328119-87329459	Island	2.38e-33	2.31e-52	2.45e-14	0.000770864
cg25621096	chr1	151059640	151059641	CDC42SE1;CDC42SE1;CDC42SE1;CDC42SE1;CDC42SE1;CDC42SE1;CDC42SE1;MLLT11	protein_coding;protein_coding;protein_coding;protein_coding;protein_coding;protein_coding;protein_coding;protein_coding	ENST00000357235.5;ENST00000439374.5;ENST00000470278.4;ENST00000483763.4;ENST00000491825.1;ENST00000492796.4;ENST00000540998.4;ENST00000368921.4	10;10686;134;-65;134;-24;10;1881	CGI:chr1:151059291-151059876	Island	2.44e-08	2.43e-12	0.000245471	0.000193045
cg25706390	chr19	41264063	41264064	HNRNPUL1;HNRNPUL1;HNRNPUL1;HNRNPUL1;HNRNPUL1;HNRNPUL1;HNRNPUL1;HNRNPUL1;HNRNPUL1;HNRNPUL1;HNRNPUL1;HNRNPUL1;HNRNPUL1;HNRNPUL1;HNRNPUL1	protein_coding;protein_coding;protein_coding;protein_coding;protein_coding;protein_coding;protein_coding;protein_coding;protein_coding;protein_coding;protein_coding;protein_coding;protein_coding;protein_coding;protein_coding	ENST00000263367.6;ENST00000352456.6;ENST00000378215.7;ENST00000392006.6;ENST00000593587.4;ENST00000594207.1;ENST00000595018.4;ENST00000595196.4;ENST00000597725.4;ENST00000599719.4;ENST00000601309.4;ENST00000601336.4;ENST00000602130.4;ENST00000617305.3;ENST00000617774.1	-1060;1566;-310;-269;-1017;-1039;1543;-349;1532;1400;1391;-785;-389;-396;-360	CGI:chr19:41264108-41265208	N_Shore	2.73e+27	501309000000	1.48e+43	0.000632531
cg25741731	chr7	122144297	122144298	AASS;AASS	protein_coding;protein_coding	ENST00000417368.5;ENST00000473553.4	-16;-41	CGI:chr7:122143892-122144609	Island	3.22e+42	1.35e+21	7.7e+63	9.74e-05
cg25775322	chr4	153789221	153789222	SFRP2	protein_coding	ENST00000274063.4	-100	CGI:chr4:153788360-153789675	Island	103322000000	28641.6	3.72728e+17	0.000994166
cg25925764	chr3	46882560	46882561	MYL3;PTH1R;PTH1R;PTH1R;PTH1R;PTH1R;PTH1R	protein_coding;protein_coding;protein_coding;protein_coding;protein_coding;protein_coding;protein_coding	ENST00000431168.1;ENST00000313049.8;ENST00000418619.4;ENST00000427125.5;ENST00000428220.1;ENST00000430002.5;ENST00000449590.4	-390;-798;2314;379;-798;310;4813	CGI:chr3:46881339-46883692	Island	2.89e-17	2.93e-26	2.86e-08	0.000313438
cg25957967	chr1	55039475	55039476	PCSK9	protein_coding	ENST00000302118.5	-74	CGI:chr1:55039387-55040342	Island	1.33378e+06	1437.57	1237492015	5.22e-05
cg26036806	chr20	47356751	47356752	ZMYND8;ZMYND8;ZMYND8;ZMYND8;ZMYND8;ZMYND8;ZMYND8;ZMYND8;ZMYND8;ZMYND8;ZMYND8;ZMYND8;ZMYND8;ZMYND8;ZMYND8;ZMYND8;ZMYND8	protein_coding;protein_coding;protein_coding;protein_coding;protein_coding;protein_coding;protein_coding;protein_coding;protein_coding;protein_coding;protein_coding;protein_coding;protein_coding;protein_coding;protein_coding;protein_coding;protein_coding	ENST00000262975.7;ENST00000311275.10;ENST00000352431.5;ENST00000355972.7;ENST00000360911.6;ENST00000372023.6;ENST00000396281.7;ENST00000435836.4;ENST00000446994.5;ENST00000458360.5;ENST00000461685.4;ENST00000471951.5;ENST00000536340.4;ENST00000540497.4;ENST00000611941.3;ENST00000617418.3;ENST00000619049.3	73;-1093;-51;139;-44;139;139;-66;139;-30;-80;-53;-336;139;139;-80;139	CGI:chr20:47238910-47239367	.	1.16e+26	10194200000000	1.33e+39	9.13e-05
cg26144265	chr7	16646055	16646056	ANKMY2;ANKMY2;ANKMY2;ANKMY2;ANKMY2;ANKMY2;BZW2;BZW2;BZW2;BZW2;BZW2;BZW2;BZW2;BZW2	protein_coding;protein_coding;protein_coding;protein_coding;protein_coding;protein_coding;protein_coding;protein_coding;protein_coding;protein_coding;protein_coding;protein_coding;protein_coding;protein_coding	ENST00000306999.5;ENST00000421746.1;ENST00000447802.2;ENST00000453623.4;ENST00000627859.1;ENST00000628652.1;ENST00000258761.6;ENST00000405202.4;ENST00000415365.4;ENST00000432311.4;ENST00000433922.5;ENST00000436868.4;ENST00000437745.4;ENST00000630952.1	-237;-238;-299;-392;-481;-237;-77;-141;-77;-106;-80;-120;-106;-80	CGI:chr7:16644614-16646739	Island	6.04e+27	5250150000000	6.96e+42	0.000300019
cg26182487	chr5	149141663	149141664	ABLIM3;ABLIM3;ABLIM3;ABLIM3;ABLIM3;ABLIM3	protein_coding;protein_coding;protein_coding;protein_coding;protein_coding;protein_coding	ENST00000309868.10;ENST00000326685.10;ENST00000504238.4;ENST00000506113.4;ENST00000508983.4;ENST00000515171.4	159;179;-159;48;-385;-89	CGI:chr5:149141429-149141904	Island	3.28e-37	6.07e-56	1.77e-18	0.000134989
cg26289450	chr6	32190456	32190457	PBX2;PBX2;PBX2	protein_coding;protein_coding;protein_coding	ENST00000375050.5;ENST00000478678.4;ENST00000480254.1	-269;-513;-1378	CGI:chr6:32195515-32196606	.	2.52e+28	571096000000000	1.11e+42	4.51e-05
cg26396475	chr15	40894236	40894237	VPS18;VPS18;VPS18	protein_coding;protein_coding;protein_coding	ENST00000220509.8;ENST00000558474.1;ENST00000558855.4	-195;-232;-217	CGI:chr15:40894057-40894471	Island	6.22e-16	8.62e-25	4.49e-07	0.000767195
cg26421593	chr12	569794	569795	NINJ2;NINJ2;NINJ2;NINJ2;NINJ2	protein_coding;protein_coding;protein_coding;protein_coding;protein_coding	ENST00000305108.7;ENST00000397265.6;ENST00000433832.2;ENST00000537416.1;ENST00000542920.1	93986;40625;73843;73892;73872	CGI:chr12:569793-570133	Island	401.174	16.2103	9928.28	0.000250751
cg26440766	chr5	177497681	177497682	PDLIM7;PDLIM7;PDLIM7;PDLIM7;PDLIM7;PDLIM7;PDLIM7;PDLIM7;PDLIM7;PDLIM7;PDLIM7;PDLIM7;RP11-1334A24.6	protein_coding;protein_coding;protein_coding;protein_coding;protein_coding;protein_coding;protein_coding;protein_coding;protein_coding;protein_coding;protein_coding;protein_coding;antisense	ENST00000355572.5;ENST00000355841.5;ENST00000359895.5;ENST00000393546.7;ENST00000393551.4;ENST00000463411.1;ENST00000486828.5;ENST00000493815.4;ENST00000503827.4;ENST00000505074.4;ENST00000506161.4;ENST00000506537.1;ENST00000506025.1	-107;-97;-119;-79;-97;-74;-79;-119;-1253;-94;-849;-803;2685	CGI:chr5:177496803-177498338	Island	2.6e-31	6.88e-48	9.83e-15	0.00029911
cg26483081	chr5	88268930	88268931	TMEM161B;TMEM161B;TMEM161B;TMEM161B;TMEM161B;TMEM161B;TMEM161B;TMEM161B;TMEM161B;TMEM161B;TMEM161B;TMEM161B;TMEM161B-AS1;TMEM161B-AS1;TMEM161B-AS1;TMEM161B-AS1;TMEM161B-AS1;TMEM161B-AS1;TMEM161B-AS1;TMEM161B-AS1;TMEM161B-AS1;TMEM161B-AS1	protein_coding;protein_coding;protein_coding;protein_coding;protein_coding;protein_coding;protein_coding;protein_coding;protein_coding;protein_coding;protein_coding;protein_coding;antisense;antisense;antisense;antisense;antisense;antisense;antisense;antisense;antisense;antisense	ENST00000296595.9;ENST00000503194.1;ENST00000503755.4;ENST00000506536.4;ENST00000507872.1;ENST00000509387.4;ENST00000510089.4;ENST00000511087.4;ENST00000512429.4;ENST00000513487.4;ENST00000514135.4;ENST00000515477.4;ENST00000496733.5;ENST00000501715.5;ENST00000501869.5;ENST00000504636.1;ENST00000504769.4;ENST00000504922.4;ENST00000506584.4;ENST00000510087.4;ENST00000512724.4;ENST00000513011.2	-81;547;-100;-107;-110;-72;-81;-130;-100;-81;-99;-82;-110;-95;-9;-115;-95;13;-118;-113;-121;34	CGI:chr5:88268791-88269064	Island	5.18e-53	1.66e-79	1.61e-26	0.000109692
cg26490649	chr20	325402	325403	NRSN2-AS1;NRSN2-AS1;SOX12	antisense;antisense;protein_coding	ENST00000414676.4;ENST00000442637.1;ENST00000342665.3	-167;22823;0	CGI:chr20:324242-327679	Island	2.63e-45	3.04e-69	2.28e-21	0.000262161
cg26577729	chr7	5421285	5421286	AC092171.2;TNRC18;TNRC18;TNRC18	antisense;protein_coding;protein_coding;protein_coding	ENST00000455866.1;ENST00000399434.2;ENST00000399537.7;ENST00000430969.4	1438;4130;2262;2262	CGI:chr7:5419560-5429625	Island	2.49e-27	1.94e-42	3.2e-12	0.000558013
cg26632232	chr19	12440658	12440659	CTD-3105H18.16;CTD-3105H18.18;ZNF443;ZNF443	protein_coding;protein_coding;protein_coding;protein_coding	ENST00000595562.1;ENST00000598753.1;ENST00000301547.8;ENST00000436821.1	425;44159;455;364	CGI:chr19:12440657-12441063	Island	1.64e-20	4e-32	6.72e-09	0.000839537
cg26649834	chr1	37690379	37690380	C1orf109;C1orf109;C1orf109;C1orf109;C1orf109;C1orf109;C1orf109;C1orf109;C1orf109;C1orf109;C1orf109;C1orf109	protein_coding;protein_coding;protein_coding;protein_coding;protein_coding;protein_coding;protein_coding;protein_coding;protein_coding;protein_coding;protein_coding;protein_coding	ENST00000358011.7;ENST00000461359.4;ENST00000464085.4;ENST00000464178.1;ENST00000472584.1;ENST00000477060.1;ENST00000486637.1;ENST00000488137.4;ENST00000491797.1;ENST00000491981.4;ENST00000494120.1;ENST00000619962.1	142;142;126;-689;104;1827;131;1864;135;1845;1838;1871	CGI:chr1:37690370-37690607	Island	6.2e+37	1.33351e+16	2.88e+59	0.000629497
cg26891329	chr6	43630100	43630101	GTPBP2;GTPBP2;GTPBP2;MAD2L1BP	protein_coding;protein_coding;protein_coding;protein_coding	ENST00000307126.8;ENST00000442748.4;ENST00000452781.1;ENST00000451025.5	-937;-1228;-937;559	CGI:chr6:43629053-43629953	S_Shore	3.45e-45	1.62e-66	7.33e-24	4.39e-05
cg26891649	chr19	35748307	35748308	AC002398.11;AC002398.11;AC002398.9;LIN37;LIN37;LIN37;LIN37;LIN37;LIN37;LIN37	antisense;antisense;protein_coding;protein_coding;protein_coding;protein_coding;protein_coding;protein_coding;protein_coding;protein_coding	ENST00000585365.1;ENST00000591091.1;ENST00000591613.2;ENST00000301159.12;ENST00000587108.4;ENST00000587751.1;ENST00000590706.5;ENST00000591076.1;ENST00000592871.1;ENST00000595455.1	-18;5109;2628;-55;-270;-479;-55;-261;-316;-301	CGI:chr19:35748771-35748983	N_Shore	6.86e+30	5813190000000	8.11e+48	0.000824936
cg26931528	chr14	69398344	69398345	ERH;ERH;ERH;SLC39A9;SLC39A9;SLC39A9;SLC39A9;SLC39A9;SLC39A9;SLC39A9;SLC39A9;SLC39A9;SLC39A9	protein_coding;protein_coding;protein_coding;protein_coding;protein_coding;protein_coding;protein_coding;protein_coding;protein_coding;protein_coding;protein_coding;protein_coding;protein_coding	ENST00000216520.6;ENST00000555373.1;ENST00000557016.4;ENST00000031146.7;ENST00000336643.8;ENST00000538956.4;ENST00000554059.1;ENST00000555245.4;ENST00000555840.4;ENST00000556125.4;ENST00000556605.4;ENST00000557046.1;ENST00000628474.1	-72;-44;284;-349;-349;-47;-365;-43;-395;328;-347;-1027;-349	CGI:chr14:69397996-69398356	Island	12437388296	22714.7	6810080000000000	0.000565037
cg26994774	chr19	10717888	10717889	DNM2;DNM2;DNM2;DNM2;DNM2;DNM2;MIR638	protein_coding;protein_coding;protein_coding;protein_coding;protein_coding;protein_coding;miRNA	ENST00000355667.9;ENST00000359692.9;ENST00000389253.7;ENST00000408974.7;ENST00000585892.4;ENST00000586939.4;ENST00000385237.1	-276;-206;-244;-321;-192;-674;-517	CGI:chr19:10717981-10718664	N_Shore	1.23e+41	7.48496e+16	2.03e+65	0.000882107
cg27021999	chr6	35805201	35805202	LHFPL5	protein_coding	ENST00000360215.2	-93	CGI:chr6:35786936-35787137	.	2.09e+35	678771000000000	6.42e+55	0.000727933
cg27081973	chr5	65625359	65625360	CTC-534A2.2;CTC-534A2.2;TRAPPC13;TRAPPC13;TRAPPC13;TRAPPC13;TRAPPC13;TRAPPC13;TRAPPC13;TRIM23;TRIM23;TRIM23;TRIM23;TRIM23;TRIM23	protein_coding;protein_coding;protein_coding;protein_coding;protein_coding;protein_coding;protein_coding;protein_coding;protein_coding;protein_coding;protein_coding;protein_coding;protein_coding;protein_coding;protein_coding	ENST00000510585.2;ENST00000514404.1;ENST00000231526.7;ENST00000399438.6;ENST00000438419.5;ENST00000504751.4;ENST00000505553.4;ENST00000508304.4;ENST00000512009.4;ENST00000231524.12;ENST00000274327.10;ENST00000381018.6;ENST00000505205.1;ENST00000506400.1;ENST00000513794.1	593;-651;318;642;324;313;313;289;354;-712;-1059;-1062;-998;-1038;617	CGI:chr5:65624087-65624461	S_Shore	1.78e+26	426067000000	7.43e+40	0.00043326
cg27087423	chr11	14520678	14520679	PSMA1;PSMA1;PSMA1;PSMA1;PSMA1;PSMA1;PSMA1;PSMA1;PSMA1;PSMA1	protein_coding;protein_coding;protein_coding;protein_coding;protein_coding;protein_coding;protein_coding;protein_coding;protein_coding;protein_coding	ENST00000396394.5;ENST00000418988.2;ENST00000526443.4;ENST00000528307.4;ENST00000530457.4;ENST00000531156.4;ENST00000532256.1;ENST00000533068.4;ENST00000533331.4;ENST00000555531.1	19;122940;-605;-318;-314;-339;-295;-232;-297;-333	CGI:chr11:14520054-14520679	Island	7.79e+30	7342170000000000	8.26e+45	5.59e-05
cg27140058	chr4	101791059	101791060	BANK1;BANK1;BANK1;BANK1	protein_coding;protein_coding;protein_coding;protein_coding	ENST00000322953.7;ENST00000428908.4;ENST00000504592.4;ENST00000508653.4	451;451;371097;328	CGI:chr4:101790672-101791042	S_Shore	3.06e-24	1.62e-37	5.77e-11	0.000517403
cg27274463	chr12	109900433	109900434	TCHP;TCHP;TCHP;TCHP;TCHP	protein_coding;protein_coding;protein_coding;protein_coding;protein_coding	ENST00000312777.8;ENST00000405876.7;ENST00000536408.2;ENST00000537218.1;ENST00000544838.4	-86;152;-177;168;158	CGI:chr12:109900175-109900786	Island	6.06e-18	7.63e-28	4.81e-08	0.000652759
cg27409770	chr7	43926343	43926344	UBE2D4;UBE2D4;UBE2D4;UBE2D4;UBE2D4;UBE2D4;UBE2D4;UBE2D4;UBE2D4;URGCP;URGCP;URGCP	protein_coding;protein_coding;protein_coding;protein_coding;protein_coding;protein_coding;protein_coding;protein_coding;protein_coding;protein_coding;protein_coding;protein_coding	ENST00000222402.6;ENST00000415051.4;ENST00000440652.4;ENST00000440899.4;ENST00000443780.4;ENST00000446008.4;ENST00000450743.4;ENST00000454350.4;ENST00000454428.4;ENST00000426198.4;ENST00000455877.4;ENST00000477768.1	-102;-148;-176;-128;-102;-174;-96;-100;-148;69;-4;69	CGI:chr7:43926207-43926801	Island	1.32e-51	1.34e-77	1.29e-25	0.000124737
cg27449959	chr8	144799401	144799402	ZNF517;ZNF517;ZNF517;ZNF517;ZNF517	protein_coding;protein_coding;protein_coding;protein_coding;protein_coding	ENST00000359971.3;ENST00000526178.1;ENST00000528012.4;ENST00000530879.1;ENST00000533965.4	524;506;483;497;524	CGI:chr8:144798517-144799349	S_Shore	6.07e+21	28491326042	1.3e+33	0.000164097
cg27662611	chr22	38202974	38202975	MAFF;MAFF;MAFF;MAFF;MAFF;MAFF;MAFF;PLA2G6	protein_coding;protein_coding;protein_coding;protein_coding;protein_coding;protein_coding;protein_coding;protein_coding	ENST00000338483.5;ENST00000417948.4;ENST00000426621.5;ENST00000441709.1;ENST00000538320.4;ENST00000538999.1;ENST00000624676.1;ENST00000594306.1	1091;177;-47;977;1041;1041;2206;2717	CGI:chr22:38201778-38202981	Island	5801180000000	245434	1.37e+20	0.000692182
